# Supplementary material for: Identification of TREM2-positive tumor-associated macrophages in esophageal squamous cell carcinoma: implication for poor prognosis and immunotherapy modulation
Source: Front Immunol. 2023 Apr 28;14:1162032. doi: 10.3389/fimmu.2023.1162032 (PMC10175681; doi:10.3389/fimmu.2023.1162032)
Supplement: Supplementary file 2 [file Table_1.xlsx]

## Sheet: Supplementary_Table_S1_modify
Supplementary table S1. Top 100 highly expressed genes in each cell type of GSE160269
Gene	p_val	avg_log2FC	pct.1	pct.2	p_val_adj	Cell type
GZMK	0	2.19127	0.636	0.098	0	CD8 T
ANXA1	0	1.56791	0.844	0.437	0	CD8 T
CD8A	0	1.51026	0.765	0.232	0	CD8 T
TUBA4A	0	1.47338	0.76	0.505	0	CD8 T
CCL5	0	1.4708	0.971	0.362	0	CD8 T
CST7	0	1.38767	0.928	0.502	0	CD8 T
GZMH	0	1.32538	0.611	0.207	0	CD8 T
RP11-291B21.2	0	1.26794	0.41	0.117	0	CD8 T
PIK3R1	0	1.26254	0.675	0.361	0	CD8 T
NKG7	0	1.24784	0.918	0.345	0	CD8 T
CD8B	0	1.24044	0.616	0.192	0	CD8 T
XCL1	0	1.08927	0.255	0.072	0	CD8 T
CXCR4	0	1.08739	0.93	0.74	0	CD8 T
XCL2	0	1.08491	0.262	0.068	0	CD8 T
RGCC	0	1.06012	0.828	0.626	0	CD8 T
GZMM	0	1.04942	0.667	0.274	0	CD8 T
DUSP2	0	1.03135	0.907	0.742	0	CD8 T
RARRES3	0	1.00859	0.859	0.545	0	CD8 T
MYADM	0	0.987374	0.688	0.49	0	CD8 T
ZFP36L2	0	0.986282	0.937	0.811	0	CD8 T
ITM2C	0	0.916105	0.578	0.299	0	CD8 T
CRTAM	0	0.915719	0.339	0.097	0	CD8 T
ZNF683	0	0.911702	0.301	0.096	0	CD8 T
CLEC2B	0	0.890835	0.86	0.581	0	CD8 T
CLDND1	0	0.858484	0.685	0.544	0	CD8 T
TC2N	0	0.85815	0.381	0.092	0	CD8 T
IFNG	0	0.855238	0.284	0.142	0	CD8 T
OASL	0	0.850093	0.506	0.296	0	CD8 T
PRF1	0	0.849451	0.651	0.317	0	CD8 T
GIMAP4	0	0.839796	0.5	0.247	0	CD8 T
GZMA	0	0.839305	0.836	0.291	0	CD8 T
PARP8	0	0.839255	0.533	0.258	0	CD8 T
GZMB	0	0.839071	0.682	0.307	0	CD8 T
IL7R	0	0.838924	0.588	0.391	0	CD8 T
CCL4L2	0	0.835764	0.429	0.243	0	CD8 T
FYN	0	0.834504	0.73	0.422	0	CD8 T
CD69	0	0.827696	0.769	0.547	0	CD8 T
TRAT1	0	0.819921	0.447	0.168	0	CD8 T
STOM	0	0.791951	0.52	0.278	0	CD8 T
CD96	0	0.789414	0.7	0.36	0	CD8 T
SLA2	0	0.787652	0.57	0.288	0	CD8 T
HCST	0	0.785232	0.91	0.663	0	CD8 T
NFATC2	0	0.76931	0.532	0.315	0	CD8 T
LEPROTL1	0	0.765164	0.813	0.589	0	CD8 T
GYG1	0	0.76414	0.452	0.283	0	CD8 T
RNF19A	0	0.760692	0.641	0.437	0	CD8 T
HSPA8	0	0.747073	0.996	0.975	0	CD8 T
TNFAIP3	0	0.727767	0.924	0.757	0	CD8 T
CD52	0	0.716991	0.942	0.786	0	CD8 T
PDCD4	0	0.708764	0.698	0.495	0	CD8 T
APOBEC3G	0	0.707873	0.591	0.358	0	CD8 T
AOAH	0	0.704288	0.343	0.124	0	CD8 T
ADGRE5	0	0.689704	0.745	0.588	0	CD8 T
GIMAP7	0	0.688805	0.501	0.254	0	CD8 T
SYTL3	0	0.684053	0.641	0.424	0	CD8 T
PTPRCAP	0	0.683988	0.975	0.774	0	CD8 T
CD3E	0	0.673389	0.98	0.566	0	CD8 T
RPS27	0	0.673162	1	0.997	0	CD8 T
SRRT	0	0.669624	0.398	0.284	0	CD8 T
CXCR3	0	0.660958	0.427	0.218	0	CD8 T
CD99	0	0.657312	0.931	0.82	0	CD8 T
ITGA1	0	0.65511	0.331	0.118	0	CD8 T
LYAR	0	0.640978	0.357	0.172	0	CD8 T
CCL4	0	0.635867	0.707	0.358	0	CD8 T
HOPX	0	0.632196	0.412	0.188	0	CD8 T
FAM177A1	0	0.630182	0.67	0.566	0	CD8 T
CD6	0	0.629246	0.544	0.308	0	CD8 T
CD3D	0	0.625333	0.918	0.513	0	CD8 T
SCML4	0	0.617259	0.337	0.125	0	CD8 T
RPS15A	0	0.614933	1	0.998	0	CD8 T
SAMD3	0	0.612754	0.314	0.104	0	CD8 T
RPS29	0	0.609609	0.985	0.953	0	CD8 T
CD3G	0	0.601132	0.717	0.405	0	CD8 T
IFITM1	0	0.600572	0.97	0.804	0	CD8 T
RUNX3	0	0.600106	0.571	0.415	0	CD8 T
CAMK4	0	0.597872	0.466	0.241	0	CD8 T
EVL	0	0.595133	0.804	0.595	0	CD8 T
PPP2R5C	0	0.593835	0.528	0.365	0	CD8 T
YPEL5	0	0.593442	0.831	0.745	0	CD8 T
PTPRC	0	0.590679	0.965	0.87	0	CD8 T
SRSF7	0	0.584008	0.897	0.823	0	CD8 T
GNG2	0	0.58316	0.768	0.593	0	CD8 T
RPL23A	0	0.578021	0.999	0.993	0	CD8 T
SELPLG	0	0.577971	0.535	0.396	0	CD8 T
SH2D2A	0	0.574219	0.745	0.483	0	CD8 T
LDHA	0	0.57415	0.912	0.832	0	CD8 T
EMB	0	0.572015	0.559	0.389	0	CD8 T
AKNA	0	0.569903	0.511	0.365	0	CD8 T
RPL28	0	0.569497	1	0.999	0	CD8 T
ZFP36	0	0.562839	0.944	0.918	0	CD8 T
GIMAP1	0	0.561271	0.32	0.146	0	CD8 T
CRIP1	0	0.55676	0.954	0.872	0	CD8 T
SYNE2	0	0.556629	0.551	0.352	0	CD8 T
RNF125	0	0.55552	0.368	0.184	0	CD8 T
HERPUD2	0	0.555019	0.498	0.378	0	CD8 T
STAT4	0	0.554812	0.508	0.331	0	CD8 T
PPP1R14B	5.45e-265	0.566126	0.251	0.147	8.28e-261	CD8 T
GNLY	1.04e-247	0.603223	0.363	0.228	1.57e-243	CD8 T
CMC1	2.32e-179	0.624933	0.337	0.262	3.52e-175	CD8 T
NEU1	2.78e-108	0.657907	0.414	0.382	4.22e-104	CD8 T
TNFRSF4	0	3.48914	0.876	0.152	0	Treg
FOXP3	0	3.09422	0.902	0.041	0	Treg
BATF	0	2.34215	0.961	0.392	0	Treg
IL2RA	0	2.33826	0.725	0.121	0	Treg
TNFRSF18	0	2.30688	0.904	0.306	0	Treg
IL32	0	2.22024	0.998	0.569	0	Treg
LAIR2	0	2.08438	0.635	0.065	0	Treg
ICOS	0	1.90894	0.89	0.292	0	Treg
CTLA4	0	1.85746	0.849	0.22	0	Treg
LTB	0	1.70658	0.871	0.376	0	Treg
AC133644.2	0	1.63581	0.657	0.131	0	Treg
S100A4	0	1.6122	0.991	0.748	0	Treg
SPOCK2	0	1.60125	0.958	0.436	0	Treg
CCR8	0	1.59901	0.544	0.009	0	Treg
IL1R2	0	1.56067	0.519	0.041	0	Treg
MIR4435-2HG	0	1.55447	0.814	0.349	0	Treg
MAGEH1	0	1.52578	0.491	0.108	0	Treg
CARD16	0	1.52348	0.899	0.497	0	Treg
DNPH1	0	1.46883	0.856	0.438	0	Treg
CORO1B	0	1.41927	0.827	0.496	0	Treg
TBC1D4	0	1.41471	0.643	0.12	0	Treg
CD27	0	1.36017	0.825	0.373	0	Treg
TNFRSF1B	0	1.32347	0.879	0.537	0	Treg
TIGIT	0	1.31695	0.878	0.327	0	Treg
HTATIP2	0	1.3059	0.678	0.221	0	Treg
CD28	0	1.30038	0.72	0.156	0	Treg
TMEM173	0	1.29007	0.659	0.206	0	Treg
AC145110.1	0	1.27175	0.391	0.021	0	Treg
RHBDD2	0	1.2659	0.829	0.432	0	Treg
LAYN	0	1.24445	0.603	0.136	0	Treg
PBXIP1	0	1.23451	0.776	0.324	0	Treg
CTSC	0	1.22034	0.882	0.57	0	Treg
TNFRSF9	0	1.20981	0.636	0.198	0	Treg
CCR6	0	1.1802	0.531	0.137	0	Treg
CXCR6	0	1.17468	0.673	0.22	0	Treg
GBP5	0	1.17274	0.759	0.341	0	Treg
CD7	0	1.17143	0.969	0.523	0	Treg
STAM	0	1.16318	0.656	0.193	0	Treg
GK	0	1.15955	0.736	0.293	0	Treg
AC017002.1	0	1.14325	0.475	0.054	0	Treg
PIM2	0	1.14254	0.789	0.458	0	Treg
CACYBP	0	1.1339	0.94	0.71	0	Treg
GBP2	0	1.11964	0.793	0.391	0	Treg
GLRX	0	1.11115	0.667	0.354	0	Treg
PKM	0	1.09098	0.896	0.744	0	Treg
DUSP4	0	1.09071	0.925	0.542	0	Treg
SOD1	0	1.06582	0.98	0.828	0	Treg
SH2D2A	0	1.06379	0.883	0.45	0	Treg
CD2	0	1.04361	0.947	0.487	0	Treg
IL2RG	0	1.04316	0.965	0.769	0	Treg
CD4	0	1.02879	0.633	0.195	0	Treg
ARID5B	0	1.02401	0.843	0.517	0	Treg
UGP2	0	1.00688	0.639	0.309	0	Treg
LAT	0	1.0062	0.797	0.364	0	Treg
CUL9	0	0.999101	0.406	0.045	0	Treg
IKZF2	0	0.99575	0.478	0.07	0	Treg
PRDX2	0	0.989923	0.785	0.461	0	Treg
UCP2	0	0.981734	0.887	0.682	0	Treg
RTKN2	0	0.979962	0.344	0.024	0	Treg
CD3E	0	0.968564	0.992	0.548	0	Treg
TTC39C	0	0.958934	0.653	0.277	0	Treg
HLA-A	0	0.939866	1	0.994	0	Treg
RPS27L	0	0.933053	0.828	0.615	0	Treg
IL21R	0	0.931958	0.622	0.289	0	Treg
CRADD	0	0.929311	0.387	0.081	0	Treg
NGFRAP1	0	0.927042	0.322	0.088	0	Treg
IL2RB	0	0.926385	0.758	0.336	0	Treg
GCNT1	0	0.923652	0.42	0.097	0	Treg
DUSP16	0	0.923534	0.572	0.18	0	Treg
GATA3	0	0.910772	0.628	0.268	0	Treg
FAS	0	0.90975	0.666	0.295	0	Treg
RORA	0	0.908071	0.697	0.276	0	Treg
GADD45A	0	0.906963	0.441	0.161	0	Treg
HNRNPLL	0	0.902289	0.686	0.3	0	Treg
LCK	0	0.893849	0.886	0.471	0	Treg
GRSF1	0	0.883143	0.658	0.37	0	Treg
SOX4	0	0.882439	0.396	0.178	0	Treg
LTA	0	0.877516	0.342	0.073	0	Treg
FRMD4B	0	0.871699	0.419	0.131	0	Treg
SKAP1	0	0.870141	0.758	0.354	0	Treg
ENO1	0	0.868929	0.904	0.743	0	Treg
TNFRSF25	0	0.857852	0.534	0.142	0	Treg
SATB1	0	0.844796	0.501	0.253	0	Treg
SELL	0	0.838996	0.617	0.252	0	Treg
CD5	0	0.834564	0.63	0.225	0	Treg
GALM	0	0.831975	0.606	0.263	0	Treg
LINC00152	0	0.828805	0.789	0.51	0	Treg
NDUFV2	0	0.827877	0.863	0.683	0	Treg
ARPC1B	0	0.821458	0.96	0.823	0	Treg
ARL6IP5	0	0.819974	0.894	0.671	0	Treg
STK17B	0	0.81811	0.917	0.737	0	Treg
UBE2B	0	0.816266	0.916	0.769	0	Treg
FAAH2	0	0.811093	0.385	0.093	0	Treg
IL12RB2	0	0.809366	0.377	0.054	0	Treg
TNIK	0	0.805061	0.512	0.176	0	Treg
BIRC3	0	0.797757	0.87	0.603	0	Treg
ZC3H12D	0	0.79497	0.432	0.113	0	Treg
CALM3	0	0.793647	0.859	0.624	0	Treg
PBX4	0	0.791146	0.611	0.246	0	Treg
PPM1G	0	0.787045	0.76	0.489	0	Treg
MT1X	0	2.52344	0.484	0.379	0	Other T
IL7R	0	1.7639	0.838	0.342	0	Other T
CCR7	0	1.2944	0.541	0.227	0	Other T
KLRB1	0	1.27241	0.462	0.148	0	Other T
ANXA1	0	1.15526	0.653	0.453	0	Other T
GIMAP7	0	1.0921	0.562	0.235	0	Other T
CD6	0	1.05566	0.688	0.275	0	Other T
PASK	0	1.05063	0.291	0.065	0	Other T
PABPC1	0	1.04292	0.987	0.96	0	Other T
SARAF	0	1.03795	0.996	0.955	0	Other T
SPOCK2	0	0.935903	0.87	0.452	0	Other T
LEPROTL1	0	0.93141	0.845	0.576	0	Other T
TRAT1	0	0.91263	0.491	0.15	0	Other T
RORA	0	0.906929	0.605	0.291	0	Other T
NR3C1	0	0.89608	0.749	0.621	0	Other T
ZFP36L2	0	0.883487	0.937	0.806	0	Other T
CD40LG	0	0.882266	0.273	0.017	0	Other T
FYB	0	0.855611	0.858	0.581	0	Other T
LMNA	0	0.844995	0.62	0.508	0	Other T
TCF7	0	0.826407	0.31	0.052	0	Other T
JUNB	0	0.821458	0.94	0.912	0	Other T
RPS12	0	0.809245	1	0.998	0	Other T
EEF1A1	0	0.798567	1	1	0	Other T
CD5	0	0.797272	0.551	0.239	0	Other T
PDCD4	0	0.789285	0.71	0.485	0	Other T
TC2N	0	0.783245	0.366	0.084	0	Other T
RPL13	0	0.78029	1	0.999	0	Other T
RPL3	0	0.779505	0.999	0.994	0	Other T
EML4	0	0.775666	0.789	0.594	0	Other T
FXYD5	0	0.772561	0.964	0.887	0	Other T
RPL34	0	0.767221	0.999	0.997	0	Other T
RPS4X	0	0.764959	0.999	0.996	0	Other T
RPS3A	0	0.757324	1	0.997	0	Other T
FAAH2	0	0.755522	0.307	0.106	0	Other T
RPS3	0	0.747519	1	0.998	0	Other T
RPS27A	0	0.746685	1	0.998	0	Other T
FKBP5	0	0.741757	0.446	0.267	0	Other T
RPL30	0	0.739132	1	0.998	0	Other T
RPL32	0	0.726152	1	0.998	0	Other T
CAMK4	0	0.713464	0.513	0.225	0	Other T
RPS27	0	0.704719	1	0.997	0	Other T
TPT1	0	0.7013	1	0.999	0	Other T
RPS18	0	0.699074	1	0.997	0	Other T
FAM177A1	0	0.697525	0.697	0.558	0	Other T
PTGER4	0	0.693966	0.503	0.308	0	Other T
GLTSCR2	0	0.690276	0.872	0.752	0	Other T
CD28	0	0.687072	0.505	0.192	0	Other T
RPS6	0	0.685376	1	0.996	0	Other T
RPL39	0	0.682693	1	0.997	0	Other T
RPL5	0	0.679737	0.997	0.983	0	Other T
MAL	0	0.679568	0.263	0.045	0	Other T
RPL11	0	0.676458	1	0.998	0	Other T
S1PR1	0	0.675752	0.269	0.073	0	Other T
TNFSF8	0	0.672247	0.251	0.057	0	Other T
RPL10	0	0.668325	1	0.999	0	Other T
YPEL5	0	0.665761	0.858	0.738	0	Other T
CXCR4	0	0.665353	0.914	0.735	0	Other T
LDHB	0	0.664683	0.851	0.732	0	Other T
GIMAP4	0	0.663148	0.448	0.246	0	Other T
RPLP1	0	0.662735	1	1	0	Other T
RGCC	0	0.661238	0.776	0.627	0	Other T
CD2	0	0.658257	0.861	0.502	0	Other T
RPS25	0	0.657008	0.999	0.997	0	Other T
RPS15A	0	0.653013	1	0.998	0	Other T
FLT3LG	0	0.649827	0.424	0.209	0	Other T
ANKRD12	0	0.649494	0.729	0.623	0	Other T
RNF19A	0	0.648589	0.616	0.433	0	Other T
RPL36	0	0.645201	0.999	0.993	0	Other T
RPL4	0	0.643347	0.981	0.955	0	Other T
ITM2A	0	0.642939	0.673	0.437	0	Other T
RPL9	0	0.642825	0.997	0.988	0	Other T
RPS14	0	0.640504	1	0.998	0	Other T
PBXIP1	0	0.640491	0.608	0.353	0	Other T
TNFRSF25	0	0.639555	0.401	0.164	0	Other T
AQP3	0	0.634655	0.402	0.216	0	Other T
SESN3	0	0.632529	0.309	0.178	0	Other T
RPL14	0	0.631712	0.999	0.995	0	Other T
ARID5A	0	0.630391	0.651	0.521	0	Other T
EEF1G	0	0.627518	0.967	0.927	0	Other T
RPL37	0	0.626898	0.999	0.996	0	Other T
PIK3IP1	0	0.626289	0.578	0.337	0	Other T
CD3E	0	0.620271	0.982	0.55	0	Other T
PPP2R5C	0	0.617552	0.541	0.357	0	Other T
RPS10	0	0.616653	0.999	0.996	0	Other T
ITK	0	0.613331	0.502	0.269	0	Other T
RPS13	0	0.613248	0.999	0.997	0	Other T
RPL35A	0	0.613076	1	0.997	0	Other T
MGAT4A	0	0.613055	0.474	0.289	0	Other T
RPS8	0	0.612388	1	0.998	0	Other T
RPL19	0	0.612078	1	0.998	0	Other T
RPS16	0	0.611663	0.999	0.996	0	Other T
RPS21	0	0.60834	0.996	0.987	0	Other T
PBX4	0	0.60716	0.5	0.265	0	Other T
RPL22	0	0.605847	0.992	0.981	0	Other T
IL6ST	0	0.60288	0.405	0.288	0	Other T
KLF2	2.32e-303	0.646328	0.346	0.229	3.52e-299	Other T
MT1E	5.73e-294	2.3725	0.308	0.208	8.69e-290	Other T
SELL	1.42e-279	0.629057	0.398	0.289	2.16e-275	Other T
MT2A	8.29e-185	2.11894	0.645	0.596	1.26e-180	Other T
MT1F	2.9e-55	1.32631	0.268	0.238	4.4e-51	Other T
CXCL13	0	3.1619	0.817	0.052	0	CD8 Tex
CD8A	0	2.37571	0.909	0.152	0	CD8 Tex
CCL5	0	2.33905	0.951	0.313	0	CD8 Tex
NKG7	0	2.29721	0.946	0.287	0	CD8 Tex
GZMB	0	2.28764	0.92	0.221	0	CD8 Tex
GNLY	0	2.1338	0.653	0.151	0	CD8 Tex
GZMA	0	2.01189	0.875	0.234	0	CD8 Tex
LAG3	0	1.97278	0.857	0.216	0	CD8 Tex
IFNG	0	1.86626	0.499	0.082	0	CD8 Tex
GZMH	0	1.86462	0.76	0.138	0	CD8 Tex
RP11-291B21.2	0	1.80064	0.469	0.078	0	CD8 Tex
CD8B	0	1.79502	0.802	0.112	0	CD8 Tex
VCAM1	0	1.79154	0.478	0.025	0	CD8 Tex
KRT86	0	1.78045	0.394	0.044	0	CD8 Tex
STMN1	0	1.6977	0.47	0.241	0	CD8 Tex
CTSW	0	1.6959	0.713	0.186	0	CD8 Tex
PRF1	0	1.67397	0.843	0.244	0	CD8 Tex
HSPA6	0	1.5311	0.287	0.184	0	CD8 Tex
SERPINH1	0	1.49959	0.384	0.174	0	CD8 Tex
PHLDA1	0	1.48048	0.835	0.405	0	CD8 Tex
HMGB2	0	1.42473	0.805	0.509	0	CD8 Tex
HAVCR2	0	1.35896	0.666	0.222	0	CD8 Tex
PLPP1	0	1.34585	0.536	0.124	0	CD8 Tex
PDCD1	0	1.31281	0.643	0.164	0	CD8 Tex
ALOX5AP	0	1.30966	0.815	0.483	0	CD8 Tex
RGS2	0	1.30563	0.827	0.533	0	CD8 Tex
RHOB	0	1.29265	0.597	0.377	0	CD8 Tex
TIGIT	0	1.28941	0.859	0.304	0	CD8 Tex
DUSP4	0	1.28771	0.917	0.525	0	CD8 Tex
CLEC2B	0	1.26721	0.886	0.551	0	CD8 Tex
ITGAE	0	1.26372	0.724	0.292	0	CD8 Tex
GEM	0	1.25462	0.556	0.198	0	CD8 Tex
CD3D	0	1.25246	0.967	0.466	0	CD8 Tex
KLRD1	0	1.24444	0.53	0.106	0	CD8 Tex
LRRN3	0	1.23021	0.355	0.013	0	CD8 Tex
KIR2DL4	0	1.22948	0.439	0.051	0	CD8 Tex
TYMS	0	1.21676	0.288	0.051	0	CD8 Tex
RAB27A	0	1.18622	0.735	0.284	0	CD8 Tex
GALNT2	0	1.18252	0.523	0.18	0	CD8 Tex
CCL4	0	1.18015	0.8	0.306	0	CD8 Tex
HSPA1B	0	1.17437	0.803	0.665	0	CD8 Tex
CRTAM	0	1.17331	0.321	0.08	0	CD8 Tex
CSF1	0	1.1713	0.486	0.148	0	CD8 Tex
SOX4	0	1.16242	0.417	0.163	0	CD8 Tex
PTMS	0	1.14994	0.676	0.288	0	CD8 Tex
BAG3	0	1.14131	0.601	0.362	0	CD8 Tex
FASLG	0	1.13838	0.486	0.072	0	CD8 Tex
TNFRSF9	0	1.13646	0.571	0.192	0	CD8 Tex
ID2	0	1.13471	0.843	0.463	0	CD8 Tex
RGS1	0	1.1296	0.9	0.685	0	CD8 Tex
CD7	0	1.12892	0.975	0.499	0	CD8 Tex
FABP5	0	1.12476	0.707	0.339	0	CD8 Tex
CD3G	0	1.12106	0.841	0.35	0	CD8 Tex
RBPJ	0	1.11187	0.774	0.421	0	CD8 Tex
APOBEC3C	0	1.1076	0.665	0.292	0	CD8 Tex
KLRC1	0	1.10758	0.342	0.06	0	CD8 Tex
AC092580.4	0	1.09827	0.502	0.097	0	CD8 Tex
APOBEC3G	0	1.09648	0.726	0.307	0	CD8 Tex
SLA2	0	1.09516	0.694	0.235	0	CD8 Tex
DNAJB1	0	1.05948	0.936	0.862	0	CD8 Tex
JUN	0	1.04656	0.942	0.785	0	CD8 Tex
RARRES3	0	1.0344	0.861	0.517	0	CD8 Tex
CXCR6	0	1.02718	0.604	0.213	0	CD8 Tex
SIRPG	0	1.0176	0.611	0.173	0	CD8 Tex
HMGN2	0	1.01702	0.857	0.768	0	CD8 Tex
IFITM1	0	1.01565	0.978	0.787	0	CD8 Tex
ENTPD1	0	1.01189	0.551	0.221	0	CD8 Tex
CHST12	0	1.0045	0.575	0.214	0	CD8 Tex
ITM2A	0	0.988853	0.789	0.399	0	CD8 Tex
LY6E	0	0.98413	0.93	0.7	0	CD8 Tex
CDKN2C	0	0.972329	0.381	0.117	0	CD8 Tex
CBLB	0	0.964726	0.724	0.34	0	CD8 Tex
HOPX	0	0.960923	0.445	0.161	0	CD8 Tex
TNFSF4	0	0.957593	0.311	0.022	0	CD8 Tex
HSPA1A	0	0.953243	0.919	0.775	0	CD8 Tex
SH3BGRL3	0	0.946409	0.998	0.967	0	CD8 Tex
CD3E	0	0.934904	0.991	0.526	0	CD8 Tex
HSPB1	0	0.934283	0.86	0.64	0	CD8 Tex
CLEC2D	0	0.926442	0.751	0.366	0	CD8 Tex
HMGB1	0	0.917687	0.97	0.913	0	CD8 Tex
PSMB9	0	0.915541	0.941	0.754	0	CD8 Tex
HCST	0	0.909173	0.922	0.638	0	CD8 Tex
DOK2	0	0.901477	0.768	0.467	0	CD8 Tex
PDLIM4	0	0.899057	0.293	0.027	0	CD8 Tex
SMC4	0	0.892414	0.511	0.233	0	CD8 Tex
PMAIP1	0	0.892185	0.658	0.468	0	CD8 Tex
CST7	0	0.889517	0.901	0.471	0	CD8 Tex
FAM3C	0	0.886179	0.448	0.223	0	CD8 Tex
LAYN	0	0.886136	0.513	0.134	0	CD8 Tex
LYST	0	0.880629	0.639	0.319	0	CD8 Tex
CD96	0	0.873291	0.739	0.321	0	CD8 Tex
PTTG1	0	0.86663	0.634	0.321	0	CD8 Tex
CLIC3	0	0.860564	0.404	0.11	0	CD8 Tex
GPR25	0	0.856191	0.344	0.06	0	CD8 Tex
EVL	0	0.855322	0.884	0.559	0	CD8 Tex
CD2	0	0.844208	0.929	0.469	0	CD8 Tex
C12orf75	0	0.837348	0.592	0.255	0	CD8 Tex
TUBA1B	1.59e-295	0.886421	0.808	0.782	2.41e-291	CD8 Tex
TUBB	1.53e-195	0.912	0.696	0.681	2.32e-191	CD8 Tex
HIST1H4C	4.74e-155	1.0722	0.571	0.547	7.19e-151	CD8 Tex
GNLY	0	3.1129	0.872	0.22	0	NK
XCL1	0	3.05084	0.631	0.072	0	NK
XCL2	0	2.72587	0.629	0.07	0	NK
KLRC1	0	2.48984	0.801	0.087	0	NK
GZMA	0	2.48982	0.72	0.338	0	NK
TRDC	0	2.43462	0.768	0.02	0	NK
CTSW	0	2.12828	0.877	0.261	0	NK
AREG	0	2.06449	0.795	0.276	0	NK
HOPX	0	1.83808	0.801	0.191	0	NK
KRT81	0	1.83082	0.567	0.028	0	NK
KRT86	0	1.81531	0.691	0.087	0	NK
KLRD1	0	1.80786	0.81	0.161	0	NK
KLRB1	0	1.7623	0.768	0.171	0	NK
IL2RB	0	1.73378	0.911	0.378	0	NK
SH2D1B	0	1.70372	0.651	0.008	0	NK
KIR2DL4	0	1.64273	0.704	0.101	0	NK
ADGRG3	0	1.60965	0.555	0.006	0	NK
CD7	0	1.59451	0.962	0.573	0	NK
CD247	0	1.58679	0.823	0.415	0	NK
MATK	0	1.5673	0.661	0.096	0	NK
TMIGD2	0	1.53614	0.608	0.057	0	NK
ZNF683	0	1.39461	0.438	0.107	0	NK
CSF1	0	1.37013	0.46	0.201	0	NK
PRF1	0	1.35045	0.801	0.337	0	NK
TXK	0	1.34721	0.569	0.041	0	NK
LDLRAD4	0	1.34648	0.759	0.43	0	NK
GZMB	0	1.3277	0.835	0.331	0	NK
B3GNT7	0	1.3075	0.513	0.032	0	NK
CCL5	0	1.26334	0.844	0.414	0	NK
IFITM2	0	1.23448	0.985	0.848	0	NK
NKG7	0	1.20606	0.887	0.39	0	NK
LAT2	0	1.20341	0.695	0.25	0	NK
CLIC3	0	1.15279	0.454	0.153	0	NK
TNFRSF18	0	1.11706	0.856	0.375	0	NK
KLRC3	0	1.09426	0.469	0.061	0	NK
TYROBP	0	1.05898	0.975	0.212	0	NK
PIK3R1	0	1.05775	0.687	0.385	0	NK
SLA2	0	1.00283	0.72	0.304	0	NK
SLC16A3	0	0.998402	0.714	0.355	0	NK
KLRC2	0	0.997258	0.453	0.059	0	NK
MAP3K8	0	0.99627	0.818	0.538	0	NK
PLPP1	0	0.991917	0.437	0.191	0	NK
PTP4A1	0	0.989809	0.775	0.559	0	NK
GZMK	0	0.984386	0.414	0.148	0	NK
FES	0	0.977707	0.42	0.072	0	NK
TNFSF14	0	0.972736	0.49	0.145	0	NK
FCER1G	0	0.969097	0.919	0.187	0	NK
PLK2	0	0.967671	0.317	0.06	0	NK
GSTP1	0	0.942207	0.881	0.627	0	NK
FOSL2	0	0.940106	0.698	0.382	0	NK
GPR65	0	0.93971	0.678	0.351	0	NK
FAM177A1	0	0.900366	0.771	0.571	0	NK
CD96	0	0.878734	0.792	0.383	0	NK
MPG	0	0.873003	0.673	0.408	0	NK
BHLHE40	0	0.87157	0.761	0.477	0	NK
KLRF1	0	0.867344	0.266	0.009	0	NK
MCTP2	0	0.865984	0.459	0.095	0	NK
IFITM1	0	0.864845	0.984	0.816	0	NK
CLEC2B	0	0.862461	0.897	0.601	0	NK
MAFF	0	0.852117	0.478	0.204	0	NK
SYTL3	0	0.850252	0.738	0.438	0	NK
NCAM1	0	0.846062	0.347	0.019	0	NK
ARHGAP9	0	0.831339	0.776	0.459	0	NK
LINC00996	0	0.829749	0.358	0.032	0	NK
VPS37B	0	0.821543	0.695	0.458	0	NK
ZBTB16	0	0.819351	0.348	0.029	0	NK
DHRS3	0	0.814323	0.356	0.058	0	NK
IER2	0	0.813222	0.863	0.669	0	NK
REL	0	0.808775	0.893	0.731	0	NK
ADGRE5	0	0.806553	0.819	0.597	0	NK
HCST	0	0.801007	0.937	0.681	0	NK
ITGA1	0	0.800545	0.457	0.13	0	NK
NCR1	0	0.79855	0.388	0.032	0	NK
ATP8B4	0	0.797491	0.443	0.108	0	NK
EVL	0	0.775775	0.889	0.609	0	NK
STARD3NL	0	0.765525	0.53	0.279	0	NK
ZFP36L2	0	0.765113	0.942	0.82	0	NK
PHYKPL	0	0.758561	0.543	0.308	0	NK
DDIT4	0	0.736903	0.875	0.683	0	NK
GLIPR2	0	0.736319	0.604	0.314	0	NK
TRBC1	0	0.722224	0.613	0.283	0	NK
GADD45B	0	0.709953	0.78	0.518	0	NK
RIN3	0	0.708218	0.522	0.218	0	NK
TGFB1	0	0.699927	0.684	0.445	0	NK
FGR	0	0.694111	0.368	0.11	0	NK
FASLG	0	0.689636	0.41	0.138	0	NK
RHOC	0	0.683748	0.647	0.351	0	NK
CDC42SE1	0	0.680988	0.739	0.493	0	NK
STK17A	0	0.678575	0.841	0.612	0	NK
CLDND1	3.63e-297	0.795336	0.751	0.553	5.51e-293	NK
NR4A2	2.67e-271	0.888968	0.824	0.643	4.05e-267	NK
NR4A1	1.37e-269	0.858209	0.81	0.583	2.08e-265	NK
CD69	2.71e-260	0.742908	0.806	0.563	4.11e-256	NK
ZNF331	5.66e-243	0.743903	0.777	0.585	8.58e-239	NK
RGS16	6.03e-242	0.869395	0.365	0.169	9.15e-238	NK
GEM	4.69e-240	0.820979	0.484	0.255	7.11e-236	NK
CKLF	7.95e-233	0.680394	0.688	0.484	1.21e-228	NK
IRF4	2.28e-221	0.73586	0.475	0.274	3.46e-217	NK
CRTAM	3.45e-157	0.831072	0.261	0.119	5.23e-153	NK
CMC1	7.3e-141	0.772993	0.41	0.265	1.11e-136	NK
FGFBP2	0	2.79613	0.752	0.009	0	CD8 T \NK
NKG7	0	2.4395	0.997	0.4	0	CD8 T \NK
PRF1	0	2.16509	0.935	0.346	0	CD8 T \NK
GZMH	0	2.09135	0.916	0.242	0	CD8 T \NK
SPON2	0	2.00732	0.551	0.057	0	CD8 T \NK
KLRD1	0	1.92716	0.807	0.175	0	CD8 T \NK
CST7	0	1.81427	0.992	0.543	0	CD8 T \NK
S1PR5	0	1.72014	0.62	0.01	0	CD8 T \NK
GNLY	0	1.66792	0.875	0.235	0	CD8 T \NK
GZMM	0	1.45047	0.802	0.31	0	CD8 T \NK
CTSW	0	1.44853	0.847	0.275	0	CD8 T \NK
KLRF1	0	1.41121	0.418	0.013	0	CD8 T \NK
CCL4	0	1.39092	0.88	0.389	0	CD8 T \NK
FCGR3A	0	1.20095	0.471	0.086	0	CD8 T \NK
GZMB	0	1.18964	0.939	0.34	0	CD8 T \NK
MATK	0	1.16894	0.535	0.11	0	CD8 T \NK
HOPX	0	1.14477	0.652	0.207	0	CD8 T \NK
PLAC8	0	1.09484	0.515	0.128	0	CD8 T \NK
CCL5	0	1.09168	0.976	0.422	0	CD8 T \NK
C1orf21	0	1.04889	0.414	0.053	0	CD8 T \NK
PRSS23	0	1.02284	0.331	0.009	0	CD8 T \NK
ADGRG1	0	1.01135	0.408	0.074	0	CD8 T \NK
KLRG1	0	0.998174	0.385	0.072	0	CD8 T \NK
ADRB2	0	0.914091	0.352	0.069	0	CD8 T \NK
TGFBR3	0	0.906761	0.36	0.062	0	CD8 T \NK
FCRL6	0	0.888207	0.312	0.018	0	CD8 T \NK
GZMA	0	0.716132	0.915	0.344	0	CD8 T \NK
CD247	1.24e-307	1.23346	0.807	0.425	1.88e-303	CD8 T \NK
SAMD3	9.7e-291	0.871989	0.427	0.123	1.47e-286	CD8 T \NK
C12orf75	5.82e-269	1.00299	0.677	0.312	8.83e-265	CD8 T \NK
GNG2	9.24e-265	1.11589	0.883	0.609	1.4e-260	CD8 T \NK
LITAF	1.5e-255	0.922108	0.937	0.699	2.27e-251	CD8 T \NK
KLRC3	3.5e-255	0.80915	0.304	0.072	5.3e-251	CD8 T \NK
HCST	1.99e-254	1.01257	0.929	0.687	3.02e-250	CD8 T \NK
PXN	4.08e-254	0.753336	0.316	0.081	6.19e-250	CD8 T \NK
AOAH	1.96e-243	0.926252	0.429	0.144	2.97e-239	CD8 T \NK
APMAP	7.02e-243	1.03393	0.644	0.338	1.07e-238	CD8 T \NK
SYNE1	4.78e-238	0.9305	0.509	0.202	7.25e-234	CD8 T \NK
ANXA1	5.41e-234	0.928903	0.884	0.476	8.21e-230	CD8 T \NK
CLIC3	4.64e-233	1.00522	0.463	0.159	7.04e-229	CD8 T \NK
TUBA4A	1.16e-232	1.28819	0.798	0.529	1.77e-228	CD8 T \NK
FLNA	2.54e-224	1.0548	0.78	0.506	3.86e-220	CD8 T \NK
PTGER2	3.77e-224	0.728036	0.297	0.077	5.72e-220	CD8 T \NK
ITGB2	5.51e-219	1.02325	0.83	0.588	8.36e-215	CD8 T \NK
XCL2	7.04e-217	1.23615	0.321	0.086	1.07e-212	CD8 T \NK
ADGRE5	1.67e-216	1.00367	0.848	0.602	2.53e-212	CD8 T \NK
IFITM1	8.15e-216	0.78717	0.992	0.82	1.24e-211	CD8 T \NK
IFITM2	5.53e-215	0.889049	0.981	0.851	8.39e-211	CD8 T \NK
LINC00861	1.83e-213	0.736491	0.359	0.109	2.78e-209	CD8 T \NK
P2RY8	2.67e-207	0.823746	0.407	0.145	4.05e-203	CD8 T \NK
IER2	4.71e-207	1.00234	0.876	0.673	7.15e-203	CD8 T \NK
RASA3	2.15e-206	0.794888	0.386	0.133	3.26e-202	CD8 T \NK
BIN2	4.04e-204	0.94852	0.639	0.361	6.12e-200	CD8 T \NK
NFATC2	2.62e-201	0.919158	0.628	0.335	3.97e-197	CD8 T \NK
RAB29	2.69e-200	0.910757	0.492	0.218	4.08e-196	CD8 T \NK
CD99	5.72e-198	0.754856	0.942	0.831	8.68e-194	CD8 T \NK
TTC38	9.05e-195	0.742196	0.297	0.088	1.37e-190	CD8 T \NK
KLF3	1.14e-186	0.849725	0.436	0.173	1.73e-182	CD8 T \NK
TRBC1	1.39e-179	0.938251	0.604	0.29	2.11e-175	CD8 T \NK
ZEB2	2.69e-177	0.929568	0.67	0.379	4.09e-173	CD8 T \NK
TGFB1	4.4e-177	1.0277	0.687	0.45	6.68e-173	CD8 T \NK
DUSP2	1.7e-169	0.848198	0.937	0.758	2.58e-165	CD8 T \NK
AES	5.32e-169	0.913412	0.672	0.435	8.07e-165	CD8 T \NK
SELPLG	7.69e-169	0.870035	0.672	0.408	1.17e-164	CD8 T \NK
RNF125	1.34e-161	0.778409	0.46	0.201	2.04e-157	CD8 T \NK
NCR3	1.36e-161	0.721794	0.286	0.09	2.07e-157	CD8 T \NK
SUN2	9.53e-154	0.824346	0.571	0.318	1.45e-149	CD8 T \NK
DSTN	5.92e-152	0.961497	0.553	0.332	8.98e-148	CD8 T \NK
SYTL3	1.44e-151	0.862782	0.715	0.445	2.18e-147	CD8 T \NK
CD300A	1.75e-151	0.732876	0.337	0.124	2.65e-147	CD8 T \NK
BPGM	2.13e-148	0.804901	0.299	0.104	3.23e-144	CD8 T \NK
PIK3R1	2.34e-146	0.934206	0.638	0.393	3.55e-142	CD8 T \NK
AKNA	7.68e-143	0.827297	0.616	0.378	1.17e-138	CD8 T \NK
SH2D2A	1.63e-140	0.746045	0.808	0.508	2.47e-136	CD8 T \NK
STAT4	2.03e-139	0.775323	0.595	0.348	3.08e-135	CD8 T \NK
SYNE2	1e-138	0.770185	0.627	0.371	1.52e-134	CD8 T \NK
CCND3	3.98e-137	0.839095	0.67	0.459	6.04e-133	CD8 T \NK
APOBEC3G	6.77e-135	0.7144	0.638	0.38	1.03e-130	CD8 T \NK
IRF1	2.71e-133	0.781918	0.849	0.699	4.11e-129	CD8 T \NK
PPP2R5C	1.51e-130	0.720522	0.61	0.38	2.29e-126	CD8 T \NK
IFNG	4.72e-130	1.22182	0.381	0.155	7.17e-126	CD8 T \NK
BHLHE40	4.91e-129	0.786721	0.722	0.484	7.45e-125	CD8 T \NK
SLA2	1.07e-127	0.76678	0.581	0.315	1.63e-123	CD8 T \NK
KLRB1	5.94e-125	0.777578	0.432	0.189	9.02e-121	CD8 T \NK
SPN	1.78e-124	0.747692	0.509	0.286	2.7e-120	CD8 T \NK
SLC9A3R1	1.19e-117	0.717706	0.683	0.499	1.81e-113	CD8 T \NK
RALGAPA1	1.89e-116	0.726414	0.536	0.32	2.88e-112	CD8 T \NK
PTGER4	6.02e-109	0.709921	0.56	0.333	9.13e-105	CD8 T \NK
EFHD2	7.71e-109	0.770957	0.524	0.328	1.17e-104	CD8 T \NK
FAM177A1	1.12e-100	0.774455	0.704	0.576	1.7e-96	CD8 T \NK
TPST2	6.4e-95	0.727511	0.475	0.299	9.72e-91	CD8 T \NK
CMC1	7.43e-94	1.10232	0.438	0.268	1.13e-89	CD8 T \NK
CD69	1.74e-89	0.816658	0.776	0.568	2.64e-85	CD8 T \NK
SLA	1.83e-85	0.723148	0.567	0.373	2.78e-81	CD8 T \NK
UAP1	5.51e-85	0.725119	0.385	0.216	8.36e-81	CD8 T \NK
CCL4L2	2.76e-60	0.732479	0.448	0.261	4.19e-56	CD8 T \NK
MT1X	2.94e-18	1.55727	0.441	0.393	4.46e-14	CD8 T \NK
MT2A	4.77e-17	1.36227	0.654	0.603	7.24e-13	CD8 T \NK
MT1E	1.4e-11	1.58348	0.27	0.222	2.13e-07	CD8 T \NK
MT1F	5.74e-05	0.873217	0.262	0.242	0.870962	CD8 T \NK
CCL22	0	4.57411	0.594	0.029	0	DC
FSCN1	0	4.4101	0.801	0.068	0	DC
TXN	0	4.32711	0.998	0.652	0	DC
CCL19	0	3.85836	0.529	0.004	0	DC
CCL17	0	3.42256	0.395	0.004	0	DC
IDO1	0	3.06425	0.827	0.026	0	DC
CST3	0	3.05406	0.892	0.188	0	DC
LAMP3	0	2.90734	0.761	0.068	0	DC
CCR7	0	2.63043	0.748	0.266	0	DC
HLA-DPB1	0	2.61888	0.984	0.707	0	DC
MARCKSL1	0	2.53479	0.93	0.318	0	DC
GSTP1	0	2.47571	0.993	0.631	0	DC
ALDH2	0	2.43974	0.961	0.132	0	DC
EBI3	0	2.38179	0.589	0.099	0	DC
GSN	0	2.36029	0.945	0.163	0	DC
HLA-DPA1	0	2.32828	0.991	0.775	0	DC
PPA1	0	2.26748	0.977	0.517	0	DC
TMEM176A	0	2.21188	0.579	0.103	0	DC
HLA-DRA	0	2.21055	0.994	0.605	0	DC
HLA-DQA1	0	2.20065	0.976	0.562	0	DC
CSF2RA	0	2.18403	0.914	0.084	0	DC
CD74	0	2.18119	1	0.974	0	DC
CSTA	0	2.17714	0.508	0.077	0	DC
BIRC3	0	2.17067	0.924	0.638	0	DC
CD83	0	2.05334	0.981	0.489	0	DC
CD86	0	2.04797	0.861	0.15	0	DC
HLA-DQB1	0	2.00152	0.947	0.511	0	DC
HLA-DRB1	0	1.99724	0.99	0.735	0	DC
UBD	0	1.93355	0.433	0.009	0	DC
TMSB10	0	1.9248	1	0.994	0	DC
GPR157	0	1.92349	0.859	0.041	0	DC
RAMP1	0	1.89696	0.635	0.015	0	DC
ID2	0	1.88303	0.969	0.528	0	DC
RASSF4	0	1.87619	0.694	0.098	0	DC
CDKN1A	0	1.8698	0.972	0.624	0	DC
DAPP1	0	1.7983	0.921	0.168	0	DC
MGLL	0	1.79825	0.68	0.067	0	DC
LGALS2	0	1.77797	0.622	0.061	0	DC
SERPINB1	0	1.77045	0.945	0.549	0	DC
CD40	0	1.7662	0.822	0.183	0	DC
SYNGR2	0	1.7387	0.992	0.711	0	DC
CXCL16	0	1.71814	0.876	0.173	0	DC
GPX4	0	1.70457	0.972	0.74	0	DC
LYZ	0	1.70051	0.679	0.143	0	DC
S100B	0	1.69834	0.358	0.038	0	DC
MARCKS	0	1.65475	0.7	0.164	0	DC
TMEM176B	0	1.60081	0.574	0.114	0	DC
ACTB	0	1.5977	0.999	0.997	0	DC
GRSF1	0	1.59182	0.87	0.406	0	DC
BASP1	0	1.58669	0.912	0.187	0	DC
GRINA	0	1.58503	0.941	0.419	0	DC
LGALS1	0	1.58355	0.982	0.656	0	DC
PPP1R14A	0	1.58182	0.505	0.02	0	DC
LSP1	0	1.55581	0.998	0.865	0	DC
BCL2A1	0	1.5246	0.942	0.318	0	DC
NUB1	0	1.51737	0.779	0.278	0	DC
CLIC2	0	1.51172	0.813	0.037	0	DC
SPINT2	0	1.50838	0.906	0.231	0	DC
DNASE1L3	0	1.50817	0.33	0.015	0	DC
SAT1	0	1.45704	0.998	0.891	0	DC
FAM49A	0	1.45617	0.824	0.202	0	DC
LAD1	0	1.45276	0.56	0.003	0	DC
RAB9A	0	1.41629	0.778	0.362	0	DC
BID	0	1.38832	0.756	0.266	0	DC
NABP1	0	1.3392	0.831	0.281	0	DC
NCCRP1	0	1.33586	0.312	0.001	0	DC
ETV6	0	1.33553	0.866	0.233	0	DC
NRP2	0	1.3292	0.544	0.062	0	DC
TRAF1	0	1.31946	0.855	0.398	0	DC
AOC1	0	1.30896	0.357	0.002	0	DC
VMO1	0	1.3021	0.474	0.043	0	DC
ODF3B	0	1.28916	0.982	0.539	0	DC
CD80	0	1.28808	0.672	0.109	0	DC
ATF5	0	1.28479	0.72	0.194	0	DC
DUSP5	0	1.28254	0.757	0.275	0	DC
CALCRL	0	1.28089	0.573	0.02	0	DC
IL4I1	0	1.27545	0.673	0.119	0	DC
TBC1D4	0	1.26955	0.657	0.189	0	DC
C1orf54	0	1.2663	0.447	0.067	0	DC
TNFAIP2	0	1.2636	0.704	0.103	0	DC
TYMP	0	1.25646	0.993	0.618	0	DC
GNG5	0	1.25331	0.989	0.786	0	DC
FAM60A	0	1.23462	0.824	0.255	0	DC
PLEK	0	1.23324	0.711	0.242	0	DC
PVRL2	0	1.22763	0.72	0.1	0	DC
VIM	0	1.2214	1	0.929	0	DC
GPR137B	0	1.21635	0.831	0.259	0	DC
NET1	0	1.21464	0.642	0.069	0	DC
TUBA1C	0	1.20472	0.92	0.452	0	DC
ACTG1	0	1.19786	0.999	0.973	0	DC
TVP23A	0	1.1916	0.533	0.015	0	DC
TBC1D8	0	1.19064	0.63	0.075	0	DC
CTSH	0	1.17909	0.878	0.313	0	DC
RAC1	0	1.17518	0.984	0.714	0	DC
IRF8	1.63e-296	1.35299	0.639	0.221	2.48e-292	DC
CPVL	6.06e-289	2.31143	0.367	0.09	9.19e-285	DC
ANXA2	1.19e-275	1.17715	0.948	0.571	1.81e-271	DC
HLA-DRB5	3.02e-257	1.661	0.945	0.583	4.58e-253	DC
GPR183	4.09e-207	1.44396	0.867	0.509	6.21e-203	DC
MIR155HG	3.8e-153	1.42099	0.619	0.316	5.76e-149	DC
CST3	0	3.22845	0.983	0.175	0	Monocyte
C15orf48	0	2.92919	0.895	0.128	0	Monocyte
HLA-DPB1	0	2.656	0.989	0.703	0	Monocyte
S100B	0	2.60854	0.499	0.03	0	Monocyte
HLA-DRA	0	2.54213	0.993	0.6	0	Monocyte
HLA-DQB1	0	2.53622	0.984	0.504	0	Monocyte
GSN	0	2.52335	0.94	0.152	0	Monocyte
HLA-DPA1	0	2.50002	0.991	0.772	0	Monocyte
HLA-DRB1	0	2.43595	0.999	0.731	0	Monocyte
HLA-DQA1	0	2.42836	0.982	0.556	0	Monocyte
G0S2	0	2.381	0.731	0.125	0	Monocyte
HLA-DRB5	0	2.24986	0.984	0.576	0	Monocyte
IFITM3	0	2.14014	0.932	0.402	0	Monocyte
CD74	0	2.13699	0.999	0.974	0	Monocyte
AIF1	0	2.07361	0.955	0.152	0	Monocyte
GPR183	0	2.01371	0.932	0.502	0	Monocyte
LYZ	0	2.00186	0.875	0.13	0	Monocyte
SPI1	0	1.99922	0.971	0.201	0	Monocyte
IL1B	0	1.97405	0.748	0.117	0	Monocyte
MMP9	0	1.9617	0.432	0.07	0	Monocyte
LST1	0	1.90778	0.932	0.148	0	Monocyte
CD1A	0	1.88805	0.428	0.006	0	Monocyte
HLA-DQA2	0	1.87492	0.682	0.238	0	Monocyte
ALDH2	0	1.86183	0.854	0.123	0	Monocyte
INSIG1	0	1.86057	0.874	0.462	0	Monocyte
TYROBP	0	1.84413	0.993	0.219	0	Monocyte
CD1C	0	1.84155	0.601	0.03	0	Monocyte
SERPINB1	0	1.83004	0.951	0.543	0	Monocyte
PPA1	0	1.79029	0.926	0.512	0	Monocyte
MS4A6A	0	1.78899	0.742	0.111	0	Monocyte
HLA-DQB2	0	1.76327	0.528	0.063	0	Monocyte
C1QC	0	1.75083	0.469	0.077	0	Monocyte
C1QB	0	1.74775	0.474	0.073	0	Monocyte
PLEK	0	1.72094	0.896	0.23	0	Monocyte
BCL2A1	0	1.70639	0.898	0.31	0	Monocyte
CD86	0	1.70562	0.886	0.139	0	Monocyte
GRN	0	1.68934	0.964	0.346	0	Monocyte
IL1RN	0	1.68119	0.654	0.112	0	Monocyte
CXCL16	0	1.64393	0.846	0.164	0	Monocyte
CLEC10A	0	1.6303	0.549	0.03	0	Monocyte
CD207	0	1.61311	0.252	0.001	0	Monocyte
AREG	0	1.61141	0.635	0.285	0	Monocyte
FCER1A	0	1.60811	0.382	0.011	0	Monocyte
IER3	0	1.58308	0.813	0.221	0	Monocyte
CTSH	0	1.57985	0.948	0.303	0	Monocyte
NR4A3	0	1.5441	0.871	0.339	0	Monocyte
IL4I1	0	1.52876	0.655	0.111	0	Monocyte
TIMP1	0	1.51398	0.919	0.298	0	Monocyte
SPINT2	0	1.51357	0.88	0.222	0	Monocyte
CCL22	0	1.51123	0.287	0.028	0	Monocyte
PEA15	0	1.50107	0.914	0.307	0	Monocyte
C1QA	0	1.49703	0.462	0.076	0	Monocyte
FCER1G	0	1.4835	0.93	0.193	0	Monocyte
IFI30	0	1.48089	0.892	0.172	0	Monocyte
PKIB	0	1.46669	0.645	0.026	0	Monocyte
TXN	0	1.46601	0.938	0.649	0	Monocyte
CD83	0	1.46573	0.925	0.483	0	Monocyte
HLA-DMA	0	1.45049	0.966	0.514	0	Monocyte
SGK1	0	1.44172	0.737	0.24	0	Monocyte
NPC2	0	1.43738	0.95	0.409	0	Monocyte
GRINA	0	1.4301	0.944	0.411	0	Monocyte
CEBPD	0	1.4165	0.689	0.142	0	Monocyte
LGALS2	0	1.40521	0.602	0.053	0	Monocyte
S100A11	0	1.40092	0.99	0.772	0	Monocyte
ICAM1	0	1.3999	0.851	0.276	0	Monocyte
CPVL	0	1.38959	0.707	0.077	0	Monocyte
CSF2RA	0	1.38874	0.798	0.075	0	Monocyte
RAB31	0	1.38696	0.902	0.16	0	Monocyte
BID	0	1.38446	0.872	0.256	0	Monocyte
LITAF	0	1.38089	0.963	0.695	0	Monocyte
CDKN1A	0	1.36372	0.932	0.62	0	Monocyte
PLAC8	0	1.35424	0.528	0.122	0	Monocyte
MIR155HG	0	1.34514	0.614	0.312	0	Monocyte
ATF5	0	1.33282	0.74	0.186	0	Monocyte
PPIF	0	1.31534	0.866	0.345	0	Monocyte
ANXA2	0	1.31508	0.942	0.565	0	Monocyte
CTSZ	0	1.30733	0.905	0.226	0	Monocyte
RALA	0	1.30393	0.925	0.441	0	Monocyte
PLAUR	0	1.30187	0.889	0.18	0	Monocyte
HCK	0	1.30175	0.848	0.111	0	Monocyte
CD1E	0	1.29923	0.467	0.005	0	Monocyte
CXCL8	0	1.28215	0.671	0.128	0	Monocyte
IGSF6	0	1.26817	0.77	0.089	0	Monocyte
LAMP3	0	1.2557	0.514	0.064	0	Monocyte
KLF4	0	1.25411	0.67	0.095	0	Monocyte
S100A10	0	1.24561	0.967	0.789	0	Monocyte
TYMP	0	1.23908	0.963	0.614	0	Monocyte
MS4A7	0	1.23779	0.778	0.124	0	Monocyte
COTL1	0	1.23538	0.971	0.799	0	Monocyte
YWHAH	0	1.23195	0.817	0.422	0	Monocyte
PPP1R14A	0	1.23194	0.442	0.014	0	Monocyte
HLA-DMB	0	1.22925	0.892	0.257	0	Monocyte
NFKBIA	0	1.22468	0.942	0.833	0	Monocyte
TUBA1B	0	1.20757	0.975	0.781	0	Monocyte
IDO1	0	1.20679	0.307	0.028	0	Monocyte
PAK1	0	1.19494	0.81	0.164	0	Monocyte
FCGR2B	0	1.18315	0.629	0.153	0	Monocyte
ODF3B	0	1.18164	0.942	0.533	0	Monocyte
CD40	0	1.17596	0.696	0.177	0	Monocyte
CSF1R	0	1.17421	0.693	0.085	0	Monocyte
IGLV2-14	0	7.77403	0.499	0.083	0	Plasma cell
IGKV3-20	0	7.56008	0.55	0.086	0	Plasma cell
IGKV4-1	0	7.55036	0.568	0.064	0	Plasma cell
IGKV3-15	0	7.50231	0.477	0.047	0	Plasma cell
IGKV1-5	0	7.34422	0.534	0.057	0	Plasma cell
IGLV1-44	0	7.28298	0.285	0.033	0	Plasma cell
IGKV3-11	0	7.13562	0.486	0.048	0	Plasma cell
IGHG1	0	7.10074	0.852	0.09	0	Plasma cell
IGLV3-1	0	7.03582	0.783	0.038	0	Plasma cell
IGLV1-40	0	6.92294	0.311	0.041	0	Plasma cell
IGKV1-39	0	6.77568	0.268	0.023	0	Plasma cell
IGLV3-21	0	6.73944	0.257	0.025	0	Plasma cell
IGKC	0	6.68264	0.781	0.127	0	Plasma cell
IGLV2-23	0	6.59504	0.3	0.028	0	Plasma cell
IGLV2-8	0	6.50997	0.332	0.029	0	Plasma cell
IGHV3-23	0	6.3461	0.289	0.025	0	Plasma cell
IGKV1-12	0	6.2758	0.553	0.042	0	Plasma cell
JCHAIN	0	6.21876	0.873	0.07	0	Plasma cell
IGLV2-11	0	6.11319	0.28	0.022	0	Plasma cell
IGHV3-7	0	6.10094	0.331	0.015	0	Plasma cell
IGKV1-9	0	5.83654	0.302	0.015	0	Plasma cell
IGLV6-57	0	5.60609	0.512	0.014	0	Plasma cell
IGHV4-34	0	5.55551	0.269	0.013	0	Plasma cell
IGKV1-16	0	5.49205	0.268	0.012	0	Plasma cell
IGHG2	0	5.19268	0.586	0.025	0	Plasma cell
IGKV1-6	0	5.15363	0.268	0.008	0	Plasma cell
IGHA1	0	5.02988	0.588	0.071	0	Plasma cell
IGLC2	0	4.85599	0.436	0.032	0	Plasma cell
IGHA2	0	4.33359	0.377	0.029	0	Plasma cell
IGHG4	0	3.94094	0.707	0.008	0	Plasma cell
MZB1	0	3.92136	0.999	0.112	0	Plasma cell
IGHG3	0	3.88648	0.72	0.015	0	Plasma cell
IGLL5	0	3.59026	0.82	0.025	0	Plasma cell
DERL3	0	3.49469	0.987	0.041	0	Plasma cell
IGLC3	0	3.45898	0.349	0.02	0	Plasma cell
SSR4	0	3.17874	1	0.821	0	Plasma cell
XBP1	0	2.73891	0.996	0.471	0	Plasma cell
FKBP11	0	2.36277	0.99	0.189	0	Plasma cell
PRDX4	0	2.16996	0.975	0.201	0	Plasma cell
SEC11C	0	1.77412	0.985	0.437	0	Plasma cell
FKBP2	0	1.5705	0.985	0.367	0	Plasma cell
JSRP1	0	1.52672	0.662	0.013	0	Plasma cell
HERPUD1	0	1.47326	0.991	0.743	0	Plasma cell
HSP90B1	0	1.4528	0.993	0.655	0	Plasma cell
CD79A	0	1.36017	0.971	0.176	0	Plasma cell
SSR3	0	1.29573	0.977	0.476	0	Plasma cell
IGHJ4	0	1.26573	0.314	0.002	0	Plasma cell
ITM2C	0	1.26013	0.932	0.282	0	Plasma cell
BTG2	0	1.25267	0.977	0.699	0	Plasma cell
SDC1	0	1.22625	0.756	0.002	0	Plasma cell
DNAAF1	0	1.20796	0.27	0.025	0	Plasma cell
POU2AF1	0	1.11471	0.881	0.096	0	Plasma cell
SDF2L1	0	1.03565	0.945	0.332	0	Plasma cell
HIST1H1C	0	1.00275	0.79	0.268	0	Plasma cell
RP11-290F5.1	0	0.959608	0.626	0.005	0	Plasma cell
SPAG4	0	0.957792	0.755	0.032	0	Plasma cell
MYDGF	0	0.924945	0.946	0.455	0	Plasma cell
ERLEC1	0	0.920732	0.909	0.262	0	Plasma cell
PLPP5	0	0.89699	0.908	0.2	0	Plasma cell
PIM2	0	0.869409	0.931	0.472	0	Plasma cell
PTP4A3	0	0.86934	0.51	0.087	0	Plasma cell
LMAN1	0	0.857967	0.941	0.365	0	Plasma cell
RP11-16E12.2	0	0.853505	0.693	0.009	0	Plasma cell
TRIB1	0	0.844515	0.747	0.139	0	Plasma cell
SELM	0	0.828203	0.858	0.213	0	Plasma cell
FCRL5	0	0.806781	0.745	0.017	0	Plasma cell
TNFRSF17	0	0.786891	0.634	0.009	0	Plasma cell
SPCS3	0	0.778611	0.944	0.445	0	Plasma cell
RRBP1	0	0.758731	0.826	0.181	0	Plasma cell
SPCS2	0	0.745083	0.972	0.559	0	Plasma cell
VIMP	0	0.739583	0.934	0.357	0	Plasma cell
HIST1H2BJ	0	0.73737	0.51	0.057	0	Plasma cell
NUCB2	0	0.729842	0.849	0.214	0	Plasma cell
HIST1H2BC	0	0.722892	0.535	0.082	0	Plasma cell
CRELD2	0	0.716785	0.867	0.243	0	Plasma cell
TXNDC11	0	0.707639	0.821	0.236	0	Plasma cell
SEL1L	0	0.706058	0.839	0.213	0	Plasma cell
TOR3A	0	0.698549	0.747	0.251	0	Plasma cell
HIST1H2AC	0	0.682711	0.707	0.178	0	Plasma cell
GAS6	0	0.66681	0.646	0.058	0	Plasma cell
CHPF	0	0.661533	0.75	0.09	0	Plasma cell
MANF	0	0.643713	0.882	0.334	0	Plasma cell
CD38	0	0.637428	0.827	0.214	0	Plasma cell
TXNDC5	0	0.609298	0.522	0.016	0	Plasma cell
CITED2	0	0.607963	0.741	0.38	0	Plasma cell
KDELR1	0	0.603774	0.94	0.466	0	Plasma cell
ZBP1	0	0.603324	0.753	0.147	0	Plasma cell
TXNDC15	0	0.591414	0.848	0.247	0	Plasma cell
RAB30	0	0.587097	0.72	0.191	0	Plasma cell
H1FX	0	0.579057	0.628	0.244	0	Plasma cell
PDIA4	0	0.557143	0.807	0.297	0	Plasma cell
IGHGP	0	0.556346	0.372	0.001	0	Plasma cell
ARSA	0	0.549703	0.835	0.207	0	Plasma cell
ANKRD28	0	0.54631	0.716	0.168	0	Plasma cell
RASSF6	0	0.541329	0.449	0.025	0	Plasma cell
TP53INP1	0	0.533059	0.658	0.134	0	Plasma cell
HM13	0	0.530246	0.937	0.473	0	Plasma cell
KDELR2	0	0.527458	0.906	0.426	0	Plasma cell
SPCS1	0	0.50767	0.97	0.702	0	Plasma cell
PPIB	7.81e-305	0.539486	0.992	0.84	1.18e-300	Plasma cell
APOE	0	5.00155	0.663	0.026	0	TREM2+ TAM
C1QC	0	4.86991	0.874	0.033	0	TREM2+ TAM
C1QB	0	4.7457	0.842	0.031	0	TREM2+ TAM
C1QA	0	4.61967	0.87	0.032	0	TREM2+ TAM
SPP1	0	4.43878	0.523	0.035	0	TREM2+ TAM
RNASE1	0	4.08332	0.624	0.015	0	TREM2+ TAM
APOC1	0	4.05165	0.705	0.03	0	TREM2+ TAM
CTSB	0	3.88228	0.996	0.412	0	TREM2+ TAM
CD68	0	3.49789	0.991	0.139	0	TREM2+ TAM
FTL	0	3.47404	1	0.989	0	TREM2+ TAM
CD14	0	3.36348	0.948	0.058	0	TREM2+ TAM
TYROBP	0	3.25511	0.999	0.186	0	TREM2+ TAM
LYZ	0	3.19425	0.963	0.092	0	TREM2+ TAM
CTSD	0	3.17952	0.981	0.618	0	TREM2+ TAM
CST3	0	3.17698	0.997	0.141	0	TREM2+ TAM
MMP12	0	3.15607	0.282	0.012	0	TREM2+ TAM
FCER1G	0	3.06853	0.995	0.158	0	TREM2+ TAM
CTSL	0	3.06499	0.926	0.108	0	TREM2+ TAM
PSAP	0	3.02662	0.995	0.622	0	TREM2+ TAM
AIF1	0	2.90123	0.984	0.116	0	TREM2+ TAM
NPC2	0	2.83718	0.994	0.384	0	TREM2+ TAM
TMEM176B	0	2.82124	0.916	0.064	0	TREM2+ TAM
CCL18	0	2.80644	0.26	0.009	0	TREM2+ TAM
MS4A6A	0	2.78924	0.895	0.074	0	TREM2+ TAM
GRN	0	2.78868	0.978	0.32	0	TREM2+ TAM
FCGR2A	0	2.78147	0.954	0.077	0	TREM2+ TAM
CXCL10	0	2.71129	0.286	0.019	0	TREM2+ TAM
IER3	0	2.70687	0.906	0.19	0	TREM2+ TAM
GLUL	0	2.67575	0.976	0.254	0	TREM2+ TAM
CCL2	0	2.65593	0.379	0.021	0	TREM2+ TAM
LGMN	0	2.56392	0.873	0.148	0	TREM2+ TAM
MS4A7	0	2.5155	0.936	0.086	0	TREM2+ TAM
CTSZ	0	2.50596	0.952	0.194	0	TREM2+ TAM
FCGRT	0	2.43455	0.95	0.161	0	TREM2+ TAM
IFITM3	0	2.42957	0.961	0.378	0	TREM2+ TAM
TMEM176A	0	2.42366	0.881	0.055	0	TREM2+ TAM
CCL3	0	2.39427	0.795	0.21	0	TREM2+ TAM
TGFBI	0	2.38371	0.91	0.067	0	TREM2+ TAM
MMP9	0	2.35006	0.543	0.047	0	TREM2+ TAM
CXCL3	0	2.33199	0.646	0.057	0	TREM2+ TAM
GPNMB	0	2.32058	0.714	0.018	0	TREM2+ TAM
S100A11	0	2.29316	0.998	0.763	0	TREM2+ TAM
PLAUR	0	2.27385	0.963	0.145	0	TREM2+ TAM
CXCL2	0	2.23129	0.731	0.07	0	TREM2+ TAM
SOD2	0	2.23021	0.97	0.404	0	TREM2+ TAM
TREM2	0	2.22936	0.706	0.011	0	TREM2+ TAM
SERPINA1	0	2.21823	0.895	0.076	0	TREM2+ TAM
PLD3	0	2.19216	0.874	0.259	0	TREM2+ TAM
CXCL8	0	2.17873	0.77	0.098	0	TREM2+ TAM
HLA-DRA	0	2.17111	0.995	0.583	0	TREM2+ TAM
SEPP1	0	2.1644	0.268	0.003	0	TREM2+ TAM
G0S2	0	2.1396	0.634	0.106	0	TREM2+ TAM
CXCL1	0	2.12837	0.354	0.02	0	TREM2+ TAM
C5AR1	0	2.11163	0.841	0.049	0	TREM2+ TAM
MAFB	0	2.10556	0.82	0.049	0	TREM2+ TAM
SGK1	0	2.09288	0.847	0.212	0	TREM2+ TAM
PLTP	0	2.09171	0.615	0.034	0	TREM2+ TAM
FCGR3A	0	2.07897	0.822	0.04	0	TREM2+ TAM
CSTB	0	2.07785	0.966	0.6	0	TREM2+ TAM
CTSS	0	2.0709	0.975	0.453	0	TREM2+ TAM
SPI1	0	2.06913	0.959	0.17	0	TREM2+ TAM
SDS	0	2.06735	0.593	0.024	0	TREM2+ TAM
CCL3L3	0	2.02129	0.651	0.132	0	TREM2+ TAM
CAPG	0	2.02116	0.949	0.443	0	TREM2+ TAM
IFI27	0	2.01901	0.311	0.062	0	TREM2+ TAM
HLA-DRB1	0	2.01842	0.994	0.72	0	TREM2+ TAM
ANXA2	0	2.01718	0.973	0.547	0	TREM2+ TAM
GPX1	0	2.00578	0.945	0.321	0	TREM2+ TAM
HLA-DPA1	0	2.00484	0.992	0.763	0	TREM2+ TAM
CYBB	0	1.99341	0.901	0.12	0	TREM2+ TAM
RNF130	0	1.98567	0.942	0.129	0	TREM2+ TAM
CREG1	0	1.98134	0.899	0.133	0	TREM2+ TAM
CD63	0	1.97651	0.986	0.573	0	TREM2+ TAM
IGSF6	0	1.97163	0.832	0.056	0	TREM2+ TAM
CXCL9	0	1.96087	0.251	0.008	0	TREM2+ TAM
GSN	0	1.95715	0.895	0.122	0	TREM2+ TAM
CSF1R	0	1.94919	0.879	0.047	0	TREM2+ TAM
TYMP	0	1.94524	0.973	0.598	0	TREM2+ TAM
NEAT1	0	1.93795	0.959	0.708	0	TREM2+ TAM
C15orf48	0	1.9008	0.845	0.099	0	TREM2+ TAM
IFI30	0	1.89166	0.872	0.143	0	TREM2+ TAM
ASAH1	0	1.88533	0.921	0.285	0	TREM2+ TAM
PLAU	0	1.87822	0.696	0.047	0	TREM2+ TAM
PLA2G7	0	1.851	0.668	0.026	0	TREM2+ TAM
LGALS3	0	1.8455	0.959	0.56	0	TREM2+ TAM
MS4A4A	0	1.8419	0.768	0.031	0	TREM2+ TAM
HMOX1	0	1.83414	0.77	0.151	0	TREM2+ TAM
FBP1	0	1.81987	0.551	0.062	0	TREM2+ TAM
PMP22	0	1.81831	0.802	0.057	0	TREM2+ TAM
FN1	0	1.81656	0.262	0.011	0	TREM2+ TAM
HLA-DPB1	0	1.8088	0.985	0.691	0	TREM2+ TAM
FAM26F	0	1.78907	0.768	0.088	0	TREM2+ TAM
LILRB4	0	1.77854	0.844	0.063	0	TREM2+ TAM
HLA-DRB5	0	1.77586	0.957	0.561	0	TREM2+ TAM
FGL2	0	1.7574	0.801	0.128	0	TREM2+ TAM
S100A9	0	1.75536	0.792	0.075	0	TREM2+ TAM
LGALS1	0	1.75387	0.979	0.638	0	TREM2+ TAM
CD163	0	1.7531	0.723	0.022	0	TREM2+ TAM
FOS	0	1.72947	0.863	0.482	0	TREM2+ TAM
CTSH	0	1.72527	0.93	0.277	0	TREM2+ TAM
MS4A1	0	2.64609	0.954	0.063	0	B:Memory
CD79A	0	2.35151	0.984	0.169	0	B:Memory
LY9	0	2.34067	0.81	0.182	0	B:Memory
BANK1	0	2.19441	0.845	0.05	0	B:Memory
CD83	0	1.85989	0.925	0.457	0	B:Memory
TNFRSF13B	0	1.79863	0.652	0.029	0	B:Memory
CD37	0	1.701	0.996	0.835	0	B:Memory
MEF2C	0	1.64913	0.745	0.166	0	B:Memory
ADAM28	0	1.64767	0.67	0.121	0	B:Memory
VPREB3	0	1.64263	0.623	0.056	0	B:Memory
MYC	0	1.57851	0.301	0.109	0	B:Memory
CD74	0	1.57472	1	0.972	0	B:Memory
CD19	0	1.569	0.677	0.072	0	B:Memory
CD55	0	1.53945	0.916	0.521	0	B:Memory
HLA-DRA	0	1.53869	0.999	0.576	0	B:Memory
NR4A1	0	1.50162	0.861	0.568	0	B:Memory
SMIM14	0	1.48989	0.628	0.13	0	B:Memory
HLA-DQB1	0	1.43475	0.978	0.476	0	B:Memory
TNFRSF13C	0	1.40652	0.581	0.056	0	B:Memory
EZR	0	1.37757	0.971	0.806	0	B:Memory
TCF4	0	1.33841	0.586	0.135	0	B:Memory
SPIB	0	1.33751	0.516	0.055	0	B:Memory
HLA-DQA1	0	1.33749	0.987	0.53	0	B:Memory
NFKBID	0	1.33236	0.584	0.276	0	B:Memory
CCR7	0	1.31139	0.697	0.234	0	B:Memory
EEF1B2	0	1.30423	0.998	0.943	0	B:Memory
RALGPS2	0	1.30234	0.555	0.088	0	B:Memory
ARHGAP24	0	1.28085	0.514	0.031	0	B:Memory
IRF8	0	1.27859	0.662	0.188	0	B:Memory
PDLIM1	0	1.26933	0.575	0.081	0	B:Memory
CD24	0	1.26168	0.458	0.02	0	B:Memory
BLK	0	1.2475	0.534	0.039	0	B:Memory
KIAA0226L	0	1.221	0.517	0.075	0	B:Memory
CXCR5	0	1.21724	0.507	0.078	0	B:Memory
FCRLA	0	1.1917	0.516	0.057	0	B:Memory
LYN	0	1.18653	0.681	0.23	0	B:Memory
RPS8	0	1.18036	1	0.998	0	B:Memory
RPS23	0	1.17844	1	0.998	0	B:Memory
RP5-887A10.1	0	1.16038	0.358	0.006	0	B:Memory
LY86	0	1.11783	0.556	0.114	0	B:Memory
NR4A2	0	1.11538	0.837	0.633	0	B:Memory
SWAP70	0	1.09808	0.572	0.148	0	B:Memory
GNG7	0	1.09421	0.474	0.09	0	B:Memory
KLF2	0	1.0932	0.512	0.222	0	B:Memory
HLA-DPB1	0	1.0925	0.995	0.685	0	B:Memory
SKIL	0	1.07383	0.772	0.465	0	B:Memory
RPS18	0	1.06497	1	0.997	0	B:Memory
SNX2	0	1.05687	0.704	0.339	0	B:Memory
EEF1G	0	1.05631	0.995	0.927	0	B:Memory
SEMA7A	0	1.0519	0.403	0.11	0	B:Memory
FCMR	0	1.05075	0.684	0.266	0	B:Memory
PKIG	0	1.02533	0.449	0.063	0	B:Memory
CCDC50	0	1.01205	0.583	0.245	0	B:Memory
RPS5	0	0.997064	1	0.989	0	B:Memory
HLA-DPA1	0	0.995737	0.997	0.758	0	B:Memory
RPL32	0	0.995147	1	0.998	0	B:Memory
ID3	0	0.991203	0.558	0.295	0	B:Memory
LINC00926	0	0.989122	0.392	0.027	0	B:Memory
RPL11	0	0.985123	1	0.999	0	B:Memory
POU2F2	0	0.98094	0.552	0.239	0	B:Memory
RPS14	0	0.980301	1	0.998	0	B:Memory
RPL3	0	0.971976	1	0.994	0	B:Memory
RPL8	0	0.967396	1	0.998	0	B:Memory
RPLP2	0	0.961589	1	0.997	0	B:Memory
RPS6	0	0.952273	1	0.996	0	B:Memory
RPS3A	0	0.951833	1	0.997	0	B:Memory
RPL39	0	0.95081	1	0.997	0	B:Memory
HLA-DRB1	0	0.946356	0.998	0.715	0	B:Memory
RPS10	0	0.940378	1	0.996	0	B:Memory
RPL13A	0	0.936558	1	0.986	0	B:Memory
PIKFYVE	0	0.9332	0.444	0.147	0	B:Memory
RPL30	0	0.925539	1	0.998	0	B:Memory
POU2AF1	0	0.921832	0.51	0.122	0	B:Memory
RPL34	0	0.913351	1	0.997	0	B:Memory
RPL21	0	0.909026	0.999	0.991	0	B:Memory
CD69	0	0.900878	0.746	0.556	0	B:Memory
RPL19	0	0.899174	1	0.999	0	B:Memory
EEF2	0	0.899022	0.996	0.947	0	B:Memory
HLA-DQA2	0	0.897803	0.476	0.23	0	B:Memory
RPS25	0	0.897487	1	0.997	0	B:Memory
RPL9	0	0.897432	1	0.988	0	B:Memory
AC079767.4	0	0.891951	0.296	0.035	0	B:Memory
CD40	0	0.876285	0.493	0.163	0	B:Memory
RPL5	0	0.871076	1	0.984	0	B:Memory
PLCG2	0	0.871056	0.474	0.154	0	B:Memory
RPS13	0	0.863973	1	0.997	0	B:Memory
ST6GAL1	0	0.858628	0.448	0.176	0	B:Memory
RPS11	0	0.857969	0.993	0.955	0	B:Memory
RPS21	0	0.854217	1	0.987	0	B:Memory
RPL23A	0	0.851986	0.999	0.993	0	B:Memory
RPSA	0	0.847581	0.999	0.982	0	B:Memory
RPS28	0	0.847161	1	0.998	0	B:Memory
RPS27	0	0.842527	1	0.997	0	B:Memory
YPEL5	0	0.837586	0.89	0.743	0	B:Memory
RPL18	0	0.83648	1	0.998	0	B:Memory
EEF1A1	0	0.836388	1	1	0	B:Memory
RPL10A	0	0.836004	0.999	0.984	0	B:Memory
HLA-DRB5	0	0.835212	0.914	0.558	0	B:Memory
FAM49A	0	0.833847	0.481	0.185	0	B:Memory
ORAI2	0	0.83271	0.451	0.172	0	B:Memory
TIMP1	0	5.08905	0.99	0.28	0	Macrophage
IL1B	0	5.05439	0.968	0.091	0	Macrophage
CXCL8	0	4.67453	0.928	0.102	0	Macrophage
S100A8	0	4.48994	0.863	0.053	0	Macrophage
S100A9	0	4.41226	0.929	0.081	0	Macrophage
CXCL2	0	4.33901	0.877	0.074	0	Macrophage
CXCL3	0	4.21272	0.749	0.063	0	Macrophage
PLAUR	0	4.13577	0.995	0.158	0	Macrophage
CCL3L3	0	4.13352	0.723	0.138	0	Macrophage
SOD2	0	4.08939	0.996	0.413	0	Macrophage
G0S2	0	3.98804	0.904	0.102	0	Macrophage
EREG	0	3.89668	0.841	0.043	0	Macrophage
IL1RN	0	3.87531	0.884	0.088	0	Macrophage
CCL20	0	3.58622	0.641	0.103	0	Macrophage
C15orf48	0	3.56777	0.901	0.11	0	Macrophage
CCL3	0	3.54887	0.811	0.22	0	Macrophage
PTGS2	0	3.30749	0.8	0.063	0	Macrophage
BCL2A1	0	3.20044	0.983	0.292	0	Macrophage
IER3	0	3.16778	0.972	0.199	0	Macrophage
LYZ	0	3.14617	0.921	0.11	0	Macrophage
FTH1	0	3.12197	1	0.998	0	Macrophage
THBS1	0	3.0529	0.448	0.056	0	Macrophage
FCER1G	0	2.83249	0.993	0.173	0	Macrophage
SERPINA1	0	2.82535	0.963	0.087	0	Macrophage
VCAN	0	2.7578	0.741	0.023	0	Macrophage
CTSL	0	2.7441	0.881	0.124	0	Macrophage
INHBA	0	2.65474	0.46	0.027	0	Macrophage
FCN1	0	2.64358	0.667	0.016	0	Macrophage
CXCL1	0	2.6216	0.276	0.03	0	Macrophage
PPIF	0	2.55885	0.906	0.331	0	Macrophage
PLEK	0	2.48143	0.895	0.215	0	Macrophage
CCL4L2	0	2.47518	0.615	0.246	0	Macrophage
SPP1	0	2.46534	0.28	0.056	0	Macrophage
SAT1	0	2.45409	1	0.887	0	Macrophage
TYROBP	0	2.44188	0.996	0.201	0	Macrophage
SLC11A1	0	2.44074	0.869	0.056	0	Macrophage
NAMPT	0	2.40073	0.986	0.569	0	Macrophage
SLC25A37	0	2.39887	0.791	0.113	0	Macrophage
OLR1	0	2.3977	0.717	0.055	0	Macrophage
TREM1	0	2.36069	0.845	0.048	0	Macrophage
APOBEC3A	0	2.36042	0.379	0.012	0	Macrophage
NLRP3	0	2.35955	0.692	0.059	0	Macrophage
MMP19	0	2.33917	0.579	0.045	0	Macrophage
ETS2	0	2.33465	0.91	0.15	0	Macrophage
AIF1	0	2.25929	0.918	0.135	0	Macrophage
C5AR1	0	2.25309	0.75	0.067	0	Macrophage
AQP9	0	2.21987	0.742	0.026	0	Macrophage
CSTB	0	2.19963	0.927	0.609	0	Macrophage
IL6	0	2.16451	0.358	0.032	0	Macrophage
CCL2	0	2.15929	0.272	0.033	0	Macrophage
CD14	0	2.15339	0.813	0.081	0	Macrophage
CD300E	0	2.1368	0.723	0.021	0	Macrophage
NEAT1	0	2.1017	0.99	0.711	0	Macrophage
FTL	0	2.09887	1	0.989	0	Macrophage
TNFAIP6	0	2.09759	0.476	0.024	0	Macrophage
ICAM1	0	2.06561	0.904	0.26	0	Macrophage
GLUL	0	2.05505	0.904	0.271	0	Macrophage
HBEGF	0	2.02255	0.716	0.073	0	Macrophage
ANPEP	0	2.02068	0.72	0.047	0	Macrophage
S100A12	0	2.0156	0.5	0.007	0	Macrophage
NFKBIA	0	1.984	0.984	0.828	0	Macrophage
FCGR2A	0	1.98299	0.875	0.096	0	Macrophage
CCL4	0	1.97771	0.695	0.381	0	Macrophage
CST3	0	1.96523	0.949	0.158	0	Macrophage
IFITM3	0	1.95555	0.868	0.393	0	Macrophage
NINJ1	0	1.95234	0.947	0.463	0	Macrophage
UPP1	0	1.93583	0.898	0.294	0	Macrophage
PHLDA2	0	1.91819	0.658	0.149	0	Macrophage
VEGFA	0	1.90845	0.734	0.074	0	Macrophage
PLIN2	0	1.90806	0.795	0.412	0	Macrophage
CTSB	0	1.89105	0.964	0.424	0	Macrophage
MAFB	0	1.86632	0.63	0.072	0	Macrophage
CEBPB	0	1.84863	0.832	0.237	0	Macrophage
ANXA5	0	1.83506	0.98	0.602	0	Macrophage
RAB31	0	1.82859	0.852	0.146	0	Macrophage
CD68	0	1.82706	0.951	0.156	0	Macrophage
THBD	0	1.81558	0.576	0.051	0	Macrophage
LINC00936	0	1.81519	0.688	0.134	0	Macrophage
PSAP	0	1.81464	0.982	0.629	0	Macrophage
S100A11	0	1.79148	0.998	0.767	0	Macrophage
MS4A7	0	1.7562	0.77	0.109	0	Macrophage
AREG	0	1.73867	0.582	0.279	0	Macrophage
S100A6	0	1.72264	0.987	0.823	0	Macrophage
S100A10	0	1.71865	0.988	0.784	0	Macrophage
ITGAX	0	1.69474	0.74	0.085	0	Macrophage
MMP9	0	1.68908	0.433	0.061	0	Macrophage
ACSL1	0	1.6833	0.652	0.141	0	Macrophage
LST1	0	1.67742	0.767	0.138	0	Macrophage
ABCA1	0	1.67687	0.768	0.104	0	Macrophage
FPR1	0	1.66416	0.672	0.06	0	Macrophage
IL1A	0	1.65281	0.457	0.027	0	Macrophage
CTSS	0	1.64711	0.891	0.466	0	Macrophage
TNFAIP2	0	1.62569	0.658	0.082	0	Macrophage
CD44	0	1.62537	0.987	0.824	0	Macrophage
BASP1	0	1.61988	0.664	0.172	0	Macrophage
TGFBI	0	1.61651	0.673	0.093	0	Macrophage
LILRB2	0	1.61556	0.702	0.07	0	Macrophage
MCEMP1	0	1.61264	0.525	0.014	0	Macrophage
GK	0	1.60529	0.878	0.33	0	Macrophage
CCRL2	0	1.59837	0.657	0.116	0	Macrophage
TCL1A	0	3.51763	0.927	0.022	0	B:Germinal_center
RGS13	0	2.94603	0.906	0.035	0	B:Germinal_center
MS4A1	0	2.8679	0.994	0.115	0	B:Germinal_center
PRPSAP2	0	2.69948	0.916	0.149	0	B:Germinal_center
MARCKSL1	0	2.68296	0.956	0.311	0	B:Germinal_center
CD79A	0	2.59583	0.998	0.217	0	B:Germinal_center
LRMP	0	2.56773	0.945	0.158	0	B:Germinal_center
CD79B	0	2.33766	0.902	0.185	0	B:Germinal_center
BACH2	0	2.32898	0.89	0.098	0	B:Germinal_center
MEF2B	0	2.31774	0.889	0.038	0	B:Germinal_center
POU2AF1	0	2.21368	0.938	0.136	0	B:Germinal_center
HMGN2	0	2.19631	0.978	0.78	0	B:Germinal_center
NEIL1	0	2.18732	0.859	0.029	0	B:Germinal_center
CD22	0	2.12695	0.903	0.057	0	B:Germinal_center
VPREB3	0	2.11407	0.835	0.085	0	B:Germinal_center
STMN1	0	2.07578	0.793	0.271	0	B:Germinal_center
SWAP70	0	2.06125	0.912	0.166	0	B:Germinal_center
UBE2J1	0	2.0506	0.965	0.475	0	B:Germinal_center
HMGN1	0	2.02748	0.997	0.791	0	B:Germinal_center
MEF2C	0	2.01043	0.959	0.196	0	B:Germinal_center
SMIM14	0	1.99499	0.809	0.156	0	B:Germinal_center
BIK	0	1.92524	0.821	0.077	0	B:Germinal_center
ACTG1	0	1.89768	1	0.973	0	B:Germinal_center
IRF8	0	1.87211	0.948	0.21	0	B:Germinal_center
LPP	0	1.85338	0.827	0.171	0	B:Germinal_center
GMDS	0	1.83611	0.778	0.217	0	B:Germinal_center
CXCR5	0	1.83261	0.858	0.095	0	B:Germinal_center
HMGA1	0	1.82847	0.943	0.43	0	B:Germinal_center
PARP1	0	1.78583	0.96	0.401	0	B:Germinal_center
TCEA1	0	1.78328	0.982	0.582	0	B:Germinal_center
NCF1	0	1.78013	0.944	0.321	0	B:Germinal_center
MYO1E	0	1.76106	0.861	0.138	0	B:Germinal_center
FCRLA	0	1.75103	0.838	0.077	0	B:Germinal_center
BCAS4	0	1.74993	0.9	0.15	0	B:Germinal_center
TPD52	0	1.74277	0.897	0.212	0	B:Germinal_center
RAB30	0	1.73393	0.915	0.215	0	B:Germinal_center
CD19	0	1.72374	0.902	0.103	0	B:Germinal_center
LIMD2	0	1.70557	0.993	0.699	0	B:Germinal_center
ELL3	0	1.67795	0.738	0.007	0	B:Germinal_center
HMGB1	0	1.66352	0.996	0.921	0	B:Germinal_center
AC079767.4	0	1.63864	0.644	0.043	0	B:Germinal_center
RP11-231C14.7	0	1.6177	0.751	0.038	0	B:Germinal_center
TMEM123	0	1.61102	0.953	0.453	0	B:Germinal_center
BASP1	0	1.59833	0.892	0.18	0	B:Germinal_center
POLD4	0	1.58292	0.955	0.558	0	B:Germinal_center
ST6GAL1	0	1.56149	0.829	0.184	0	B:Germinal_center
CD40	0	1.5398	0.858	0.175	0	B:Germinal_center
LYN	0	1.53195	0.918	0.252	0	B:Germinal_center
GPR18	0	1.50659	0.733	0.103	0	B:Germinal_center
PLCG2	0	1.5061	0.848	0.165	0	B:Germinal_center
HMGB2	0	1.50247	0.843	0.557	0	B:Germinal_center
SLC25A5	0	1.49967	0.991	0.796	0	B:Germinal_center
HLA-DMA	0	1.49026	0.979	0.516	0	B:Germinal_center
STAG3	0	1.46799	0.682	0.055	0	B:Germinal_center
H2AFZ	0	1.46677	0.967	0.794	0	B:Germinal_center
RFTN1	0	1.45485	0.935	0.374	0	B:Germinal_center
BCL7A	0	1.44929	0.703	0.023	0	B:Germinal_center
KIAA0922	0	1.43899	0.812	0.152	0	B:Germinal_center
CD74	0	1.43437	1	0.974	0	B:Germinal_center
CD37	0	1.42111	0.996	0.845	0	B:Germinal_center
FAM3C	0	1.41411	0.786	0.252	0	B:Germinal_center
EAF2	0	1.41195	0.768	0.13	0	B:Germinal_center
GGA2	0	1.40736	0.889	0.264	0	B:Germinal_center
ODC1	0	1.39674	0.922	0.489	0	B:Germinal_center
HLA-DMB	0	1.39435	0.886	0.259	0	B:Germinal_center
NCOA3	0	1.39411	0.852	0.28	0	B:Germinal_center
LAPTM5	0	1.38821	0.997	0.894	0	B:Germinal_center
LAT2	0	1.38355	0.873	0.252	0	B:Germinal_center
ANP32B	0	1.37377	0.961	0.697	0	B:Germinal_center
CLIC4	0	1.37018	0.773	0.151	0	B:Germinal_center
TCF4	0	1.36466	0.805	0.157	0	B:Germinal_center
RRAS2	0	1.36352	0.743	0.09	0	B:Germinal_center
IGHV5-78	0	1.3555	0.665	0.025	0	B:Germinal_center
SYPL1	0	1.34867	0.883	0.283	0	B:Germinal_center
SUGCT	0	1.33829	0.516	0.001	0	B:Germinal_center
AC023590.1	0	1.33627	0.691	0.004	0	B:Germinal_center
SEC14L1	0	1.32868	0.9	0.416	0	B:Germinal_center
CD38	0	1.31439	0.828	0.246	0	B:Germinal_center
METAP2	0	1.29791	0.779	0.293	0	B:Germinal_center
GCSAM	0	1.29775	0.636	0.046	0	B:Germinal_center
LY9	0	1.29655	0.835	0.219	0	B:Germinal_center
POU2F2	0	1.29611	0.815	0.251	0	B:Germinal_center
HERPUD1	0	1.29394	0.988	0.756	0	B:Germinal_center
KLHL6	0	1.28334	0.744	0.178	0	B:Germinal_center
CPNE5	0	1.28145	0.706	0.078	0	B:Germinal_center
BLK	0	1.27457	0.726	0.064	0	B:Germinal_center
H2AFV	0	1.27407	0.899	0.646	0	B:Germinal_center
FAM76B	0	1.2706	0.7	0.098	0	B:Germinal_center
SERF2	0	1.26805	1	0.99	0	B:Germinal_center
HLA-DQB1	0	1.26605	0.945	0.507	0	B:Germinal_center
LYPLA1	0	1.25518	0.856	0.335	0	B:Germinal_center
ATP5L	0	1.24237	0.995	0.937	0	B:Germinal_center
CDCA7	0	1.23751	0.586	0.059	0	B:Germinal_center
PPP1CC	0	1.23103	0.927	0.498	0	B:Germinal_center
STAP1	0	1.22396	0.733	0.084	0	B:Germinal_center
KIAA0226L	0	1.21589	0.724	0.097	0	B:Germinal_center
SMARCB1	0	1.21294	0.866	0.373	0	B:Germinal_center
CORO1A	0	1.21286	0.999	0.865	0	B:Germinal_center
HIST1H4C	9.69e-205	2.0469	0.773	0.547	1.47e-200	B:Germinal_center
TUBB	1.85e-95	1.26849	0.758	0.682	2.8e-91	B:Germinal_center
CD79A	0	2.9326	0.999	0.212	0	B:Naive
LY9	0	2.47621	0.901	0.213	0	B:Naive
MS4A1	0	2.36971	0.956	0.111	0	B:Naive
FCER2	0	2.28812	0.764	0.023	0	B:Naive
KIAA0226L	0	1.97901	0.736	0.093	0	B:Naive
CD37	0	1.91671	1	0.844	0	B:Naive
CD83	0	1.84384	0.964	0.481	0	B:Naive
CD55	0	1.83082	0.951	0.541	0	B:Naive
BANK1	0	1.82653	0.783	0.095	0	B:Naive
HLA-DQB1	0	1.81402	0.995	0.503	0	B:Naive
HLA-DRA	0	1.77249	1	0.599	0	B:Naive
CD74	0	1.76381	1	0.974	0	B:Naive
HLA-DQA1	0	1.75126	0.998	0.554	0	B:Naive
WDR74	0	1.72418	0.711	0.291	0	B:Naive
FAM129C	0	1.70841	0.638	0.041	0	B:Naive
CD19	0	1.68199	0.718	0.103	0	B:Naive
TCL1A	0	1.65458	0.597	0.026	0	B:Naive
ADAM28	0	1.64402	0.683	0.15	0	B:Naive
CD72	0	1.61491	0.619	0.098	0	B:Naive
FCMR	0	1.60634	0.823	0.284	0	B:Naive
VPREB3	0	1.58627	0.647	0.086	0	B:Naive
LINC00926	0	1.54335	0.558	0.042	0	B:Naive
BACH2	0	1.51544	0.625	0.101	0	B:Naive
NCF1	0	1.49527	0.789	0.321	0	B:Naive
HLA-DRB1	0	1.49084	1	0.73	0	B:Naive
LYN	0	1.46522	0.732	0.253	0	B:Naive
SNX2	0	1.44689	0.8	0.356	0	B:Naive
AFF3	0	1.42507	0.564	0.06	0	B:Naive
VPS37B	0	1.40451	0.799	0.456	0	B:Naive
HVCN1	0	1.39877	0.576	0.117	0	B:Naive
MEF2C	0	1.39771	0.681	0.199	0	B:Naive
IGHD	0	1.39742	0.51	0.009	0	B:Naive
TNFRSF13C	0	1.37815	0.577	0.084	0	B:Naive
CD22	0	1.37585	0.561	0.062	0	B:Naive
HLA-DRB5	0	1.37137	0.962	0.576	0	B:Naive
LAPTM5	0	1.36441	0.998	0.894	0	B:Naive
PHACTR1	0	1.34953	0.556	0.14	0	B:Naive
ALG13	0	1.34903	0.582	0.321	0	B:Naive
RALGPS2	0	1.33459	0.573	0.112	0	B:Naive
HLA-DPB1	0	1.28758	0.998	0.702	0	B:Naive
HLA-DPA1	0	1.28513	0.999	0.771	0	B:Naive
RPS5	0	1.28139	1	0.989	0	B:Naive
IRF8	0	1.26151	0.65	0.214	0	B:Naive
RPL18A	0	1.25537	1	0.998	0	B:Naive
RCSD1	0	1.23926	0.695	0.365	0	B:Naive
IGHM	0	1.23132	0.69	0.056	0	B:Naive
HLA-DMA	0	1.2122	0.912	0.515	0	B:Naive
S1PR1	0	1.19953	0.468	0.09	0	B:Naive
YBX3	0	1.19789	0.505	0.17	0	B:Naive
EEF1B2	0	1.17406	0.997	0.946	0	B:Naive
GNB5	0	1.17386	0.521	0.165	0	B:Naive
PDLIM1	0	1.17203	0.544	0.108	0	B:Naive
YPEL5	0	1.16156	0.925	0.75	0	B:Naive
GNG7	0	1.15492	0.498	0.11	0	B:Naive
HLA-DMB	0	1.15037	0.71	0.26	0	B:Naive
CXCR5	0	1.1269	0.513	0.1	0	B:Naive
RPS23	0	1.11209	1	0.998	0	B:Naive
RP11-693J15.5	0	1.10704	0.398	0.033	0	B:Naive
SSH2	0	1.10103	0.626	0.308	0	B:Naive
SPIB	0	1.09926	0.434	0.082	0	B:Naive
CXCR4	0	1.09794	0.985	0.754	0	B:Naive
RPS8	0	1.09655	1	0.998	0	B:Naive
HLA-DOA	0	1.091	0.477	0.112	0	B:Naive
EZR	0	1.08541	0.962	0.815	0	B:Naive
BLK	0	1.06776	0.472	0.068	0	B:Naive
KDM4B	0	1.05547	0.448	0.119	0	B:Naive
GPR18	0	1.04572	0.411	0.108	0	B:Naive
ST6GAL1	0	1.02324	0.482	0.19	0	B:Naive
ORAI2	0	1.02242	0.508	0.185	0	B:Naive
RASGRP2	0	1.01711	0.481	0.131	0	B:Naive
FCRL1	0	1.01671	0.375	0.027	0	B:Naive
RHOH	0	1.01104	0.881	0.672	0	B:Naive
SMIM14	0	1.00249	0.514	0.16	0	B:Naive
EEF1G	0	0.999871	0.997	0.931	0	B:Naive
RPSA	0	0.98582	0.999	0.983	0	B:Naive
GLTSCR2	0	0.984903	0.945	0.764	0	B:Naive
CHI3L2	0	0.98192	0.389	0.069	0	B:Naive
TCF4	0	0.980704	0.481	0.162	0	B:Naive
RPL10A	0	0.970686	1	0.985	0	B:Naive
RPS3A	0	0.970665	1	0.997	0	B:Naive
RPL13	0	0.967871	1	0.999	0	B:Naive
RPL3	0	0.96031	1	0.995	0	B:Naive
RPL8	0	0.958128	1	0.998	0	B:Naive
RPS6	0	0.955815	1	0.996	0	B:Naive
PLEKHG1	0	0.94727	0.391	0.067	0	B:Naive
SKIL	0	0.934392	0.748	0.482	0	B:Naive
RPL32	0	0.927425	1	0.998	0	B:Naive
RPL21	0	0.923798	1	0.991	0	B:Naive
HLA-DOB	0	0.918801	0.384	0.081	0	B:Naive
RPS27	0	0.917263	1	0.998	0	B:Naive
RPL18	0	0.909434	1	0.998	0	B:Naive
FCRLA	0	0.90705	0.406	0.085	0	B:Naive
IL16	0	0.905331	0.556	0.312	0	B:Naive
SELL	0	0.905321	0.618	0.295	0	B:Naive
BTK	0	0.902584	0.425	0.125	0	B:Naive
RPS11	0	0.900408	0.997	0.957	0	B:Naive
RPL5	0	0.899102	1	0.985	0	B:Naive
HLA-DQA2	3.11e-277	1.23601	0.472	0.243	4.72e-273	B:Naive
CD69	7.87e-263	1.03658	0.799	0.565	1.19e-258	B:Naive
CHMP1B	2.27e-161	1.03413	0.511	0.339	3.44e-157	B:Naive
PTGDS	0	4.42769	0.392	0.004	0	pDC
IRF7	0	3.47839	0.994	0.497	0	pDC
GPR183	0	3.28463	0.98	0.51	0	pDC
TXN	0	3.16326	0.978	0.654	0	pDC
LILRA4	0	3.14184	0.931	0.006	0	pDC
TSPAN13	0	3.08549	0.967	0.143	0	pDC
GZMB	0	3.06089	0.995	0.344	0	pDC
NR4A3	0	3.05424	0.957	0.348	0	pDC
PLD4	0	2.88749	0.915	0.068	0	pDC
PLAC8	0	2.85215	0.931	0.127	0	pDC
IL3RA	0	2.83747	0.957	0.057	0	pDC
IRF4	0	2.78755	0.926	0.277	0	pDC
LILRB4	0	2.76696	0.954	0.108	0	pDC
LDLRAD4	0	2.70383	0.958	0.438	0	pDC
P2RY6	0	2.69114	0.918	0.048	0	pDC
IRF8	0	2.58248	0.945	0.221	0	pDC
C12orf45	0	2.56437	0.845	0.157	0	pDC
SEC61B	0	2.56437	1	0.785	0	pDC
THBD	0	2.55583	0.692	0.072	0	pDC
SCT	0	2.51881	0.779	0.004	0	pDC
EGLN3	0	2.46131	0.731	0.013	0	pDC
TCF4	0	2.45294	0.972	0.165	0	pDC
DUSP5	0	2.44653	0.914	0.276	0	pDC
APP	0	2.33679	0.931	0.147	0	pDC
HSP90B1	0	2.33434	0.982	0.678	0	pDC
SOX4	0	2.28394	0.73	0.205	0	pDC
SERPINF1	0	2.28172	0.841	0.044	0	pDC
KRT5	0	2.24683	0.425	0.011	0	pDC
POLB	0	2.23969	0.845	0.15	0	pDC
SLC20A1	0	2.23537	0.91	0.242	0	pDC
OPN3	0	2.187	0.766	0.074	0	pDC
UGCG	0	2.09719	0.916	0.193	0	pDC
SLC7A5	0	2.09696	0.967	0.467	0	pDC
SLC15A4	0	2.09428	0.891	0.063	0	pDC
PPP1R14B	0	2.0889	0.863	0.154	0	pDC
C1orf186	0	2.07863	0.886	0.06	0	pDC
ATF5	0	2.03621	0.744	0.196	0	pDC
SPIB	0	2.0291	0.768	0.087	0	pDC
MPEG1	0	2.02117	0.794	0.078	0	pDC
CCDC50	0	1.99624	0.916	0.267	0	pDC
ERN1	0	1.97966	0.835	0.235	0	pDC
BID	0	1.97587	0.906	0.267	0	pDC
IRF2BP2	0	1.95896	0.921	0.332	0	pDC
ITM2C	0	1.9545	0.924	0.325	0	pDC
MAP1A	0	1.95411	0.815	0.018	0	pDC
SEMA7A	0	1.94676	0.878	0.128	0	pDC
RAB11FIP1	0	1.9312	0.935	0.408	0	pDC
C12orf75	0	1.86913	0.909	0.313	0	pDC
CD83	0	1.85687	0.968	0.491	0	pDC
CLIC3	0	1.82531	0.798	0.159	0	pDC
CALCRL	0	1.80181	0.552	0.022	0	pDC
FCHSD2	0	1.77318	0.879	0.159	0	pDC
PTCRA	0	1.77247	0.693	0.001	0	pDC
DNASE1L3	0	1.76605	0.643	0.014	0	pDC
TPM2	0	1.7562	0.647	0.011	0	pDC
ETV6	0	1.75364	0.895	0.235	0	pDC
TCL1A	0	1.74099	0.451	0.039	0	pDC
SEL1L3	0	1.72916	0.826	0.225	0	pDC
SLAMF7	0	1.71716	0.792	0.176	0	pDC
THEMIS2	0	1.71206	0.879	0.194	0	pDC
GRASP	0	1.70989	0.807	0.119	0	pDC
NRROS	0	1.70432	0.819	0.146	0	pDC
SMPD3	0	1.69785	0.75	0.016	0	pDC
CLEC4C	0	1.69187	0.74	0.001	0	pDC
ETV3	0	1.68762	0.754	0.157	0	pDC
CSF2RB	0	1.67833	0.749	0.075	0	pDC
NPC2	0	1.66672	0.968	0.419	0	pDC
GNA15	0	1.64224	0.885	0.306	0	pDC
PRMT9	0	1.63504	0.853	0.229	0	pDC
PTPRS	0	1.63014	0.761	0.009	0	pDC
RUBCN	0	1.61923	0.819	0.134	0	pDC
STAP1	0	1.53781	0.636	0.095	0	pDC
GAS6	0	1.53723	0.754	0.096	0	pDC
CHAF1A	0	1.52998	0.698	0.069	0	pDC
ZFAT	0	1.52716	0.662	0.039	0	pDC
MYBL2	0	1.52054	0.529	0.038	0	pDC
LRRC26	0	1.51772	0.569	0.003	0	pDC
TRAF4	0	1.51069	0.852	0.29	0	pDC
HVCN1	0	1.48914	0.713	0.126	0	pDC
LINC00996	0	1.43398	0.576	0.039	0	pDC
CYB561A3	0	1.40605	0.786	0.163	0	pDC
SEPHS1	0	1.39374	0.528	0.067	0	pDC
AREG	6.04e-308	2.05853	0.84	0.29	9.16e-304	pDC
ARL4C	7.54e-304	1.70839	0.906	0.434	1.14e-299	pDC
CD74	8.49e-301	1.60552	1	0.974	1.29e-296	pDC
HERPUD1	3.18e-300	1.94194	0.986	0.759	4.82e-296	pDC
CDKN1A	8.32e-268	1.64667	0.972	0.625	1.26e-263	pDC
BHLHE40	2.55e-266	1.57669	0.918	0.484	3.87e-262	pDC
RGS2	3.39e-261	2.04484	0.929	0.584	5.15e-257	pDC
NFKBID	7.38e-249	1.41514	0.805	0.297	1.12e-244	pDC
KDM6B	1.22e-240	1.44987	0.9	0.447	1.85e-236	pDC
ATF3	2.35e-211	1.7389	0.808	0.344	3.56e-207	pDC
RASD1	4.63e-210	1.40556	0.296	0.051	7.03e-206	pDC
NR3C1	2.03e-202	1.66394	0.93	0.637	3.08e-198	pDC
HIST1H1C	1.18e-187	1.42914	0.717	0.303	1.79e-183	pDC
ZC3HAV1	1.84e-184	1.47926	0.865	0.532	2.79e-180	pDC
RANBP2	9.67e-173	1.38944	0.826	0.45	1.47e-168	pDC
ZNF331	5.89e-159	1.61588	0.85	0.589	8.94e-155	pDC
MIR155HG	1.95e-98	1.88104	0.607	0.317	2.96e-94	pDC
LTB	1.37e-87	1.44931	0.769	0.444	2.08e-83	pDC
TPSAB1	0	7.52007	0.998	0.005	0	Mast Cell
TPSB2	0	6.75208	0.999	0.003	0	Mast Cell
CPA3	0	6.24107	0.997	0.002	0	Mast Cell
TPSD1	0	5.15035	0.958	0.001	0	Mast Cell
GATA2	0	4.58946	0.99	0.002	0	Mast Cell
CLU	0	4.46479	0.983	0.027	0	Mast Cell
LTC4S	0	3.44815	0.971	0.061	0	Mast Cell
MS4A2	0	3.43499	0.95	0	0	Mast Cell
HDC	0	3.20668	0.911	0.001	0	Mast Cell
HPGDS	0	3.12335	0.947	0.01	0	Mast Cell
NSMCE1	0	3.05301	0.918	0.275	0	Mast Cell
SLC18A2	0	2.97166	0.924	0.002	0	Mast Cell
KIT	0	2.96229	0.903	0.005	0	Mast Cell
IL1RL1	0	2.85868	0.929	0.009	0	Mast Cell
VWA5A	0	2.77913	0.907	0.044	0	Mast Cell
HPGD	0	2.71319	0.762	0.133	0	Mast Cell
GLUL	0	2.61881	0.983	0.289	0	Mast Cell
CD9	0	2.59186	0.933	0.166	0	Mast Cell
FOSB	0	2.39193	0.961	0.517	0	Mast Cell
GALC	0	2.38051	0.841	0.115	0	Mast Cell
PTGS1	0	2.29755	0.861	0.061	0	Mast Cell
BACE2	0	2.28323	0.791	0.012	0	Mast Cell
AREG	0	2.26263	0.764	0.286	0	Mast Cell
LMNA	0	2.22102	0.966	0.516	0	Mast Cell
ALOX5	0	2.06103	0.857	0.135	0	Mast Cell
ACSL4	0	2.04308	0.873	0.21	0	Mast Cell
RP11-354E11.2	0	1.97148	0.778	0.001	0	Mast Cell
NFKBIZ	0	1.96498	0.953	0.569	0	Mast Cell
TSC22D1	0	1.92357	0.723	0.135	0	Mast Cell
DUSP6	0	1.91448	0.647	0.09	0	Mast Cell
CNRIP1	0	1.90039	0.752	0.011	0	Mast Cell
NFKBIA	0	1.88031	0.989	0.833	0	Mast Cell
MAOB	0	1.87083	0.751	0.003	0	Mast Cell
LEO1	0	1.8484	0.724	0.119	0	Mast Cell
GALNT6	0	1.82066	0.684	0.091	0	Mast Cell
VIM	0	1.76496	1	0.929	0	Mast Cell
ELL2	0	1.75173	0.843	0.346	0	Mast Cell
CDC42EP3	0	1.72112	0.868	0.376	0	Mast Cell
EGR1	0	1.71671	0.592	0.18	0	Mast Cell
RAB27B	0	1.71572	0.621	0.009	0	Mast Cell
CSF1	0	1.70217	0.727	0.201	0	Mast Cell
CAPG	0	1.68648	0.968	0.466	0	Mast Cell
RNF130	0	1.6476	0.866	0.17	0	Mast Cell
LAPTM4A	0	1.64298	0.916	0.496	0	Mast Cell
ANXA1	0	1.61465	0.984	0.472	0	Mast Cell
APOC4-APOC2	0	1.5626	0.309	0.041	0	Mast Cell
BTK	0	1.55391	0.735	0.122	0	Mast Cell
SOCS1	0	1.54514	0.788	0.432	0	Mast Cell
PPP1R15A	0	1.53212	0.974	0.789	0	Mast Cell
FAM46A	0	1.53145	0.589	0.095	0	Mast Cell
ADCYAP1	0	1.52438	0.317	0	0	Mast Cell
CD63	0	1.51849	0.975	0.593	0	Mast Cell
CTD-3252C9.4	0	1.51431	0.699	0.182	0	Mast Cell
NTRK1	0	1.50471	0.648	0.022	0	Mast Cell
SIGLEC6	0	1.49811	0.646	0.004	0	Mast Cell
NEAT1	0	1.4903	0.975	0.72	0	Mast Cell
AHR	0	1.48536	0.831	0.357	0	Mast Cell
ABCC4	0	1.48352	0.64	0.04	0	Mast Cell
PRG2	0	1.48303	0.306	0.001	0	Mast Cell
C1orf186	0	1.48285	0.617	0.056	0	Mast Cell
BHLHE40	0	1.45452	0.913	0.479	0	Mast Cell
MALAT1	0	1.44152	0.998	0.996	0	Mast Cell
ADGRE2	0	1.43367	0.632	0.081	0	Mast Cell
ALOX5AP	0	1.41431	0.988	0.535	0	Mast Cell
SLC45A3	0	1.39775	0.565	0.003	0	Mast Cell
TNFSF10	0	1.39668	0.759	0.277	0	Mast Cell
MLPH	0	1.39624	0.576	0.002	0	Mast Cell
GMPR	0	1.38423	0.607	0.025	0	Mast Cell
P2RX1	0	1.38253	0.584	0.053	0	Mast Cell
RGS13	0	1.37091	0.567	0.045	0	Mast Cell
NFKBID	0	1.37065	0.717	0.293	0	Mast Cell
NR4A1	0	1.35573	0.943	0.585	0	Mast Cell
SLC26A2	0	1.35384	0.541	0.043	0	Mast Cell
RHOBTB3	0	1.34769	0.582	0.023	0	Mast Cell
PAK1	0	1.34714	0.705	0.171	0	Mast Cell
2022-03-03	0	1.32148	0.679	0.18	0	Mast Cell
GCSAML	0	1.3214	0.546	0	0	Mast Cell
AKAP12	0	1.31856	0.524	0.008	0	Mast Cell
SMYD3	0	1.31267	0.684	0.121	0	Mast Cell
GADD45B	0	1.30516	0.838	0.521	0	Mast Cell
SLC44A1	0	1.30113	0.65	0.122	0	Mast Cell
PTGS2	0	1.29947	0.581	0.089	0	Mast Cell
ARHGAP18	0	1.29772	0.759	0.242	0	Mast Cell
IFITM3	0	1.28854	0.874	0.408	0	Mast Cell
MITF	0	1.28787	0.569	0.038	0	Mast Cell
SKIL	0	1.27993	0.831	0.483	0	Mast Cell
ACOT7	0	1.2704	0.557	0.134	0	Mast Cell
AHNAK	0	1.26684	0.883	0.511	0	Mast Cell
LIF	0	1.26124	0.433	0.011	0	Mast Cell
TMEM176B	0	1.24448	0.667	0.11	0	Mast Cell
LMO4	0	1.24314	0.617	0.203	0	Mast Cell
FCER1G	0	1.23513	0.975	0.198	0	Mast Cell
VAT1	0	1.22985	0.653	0.136	0	Mast Cell
AKAP13	0	1.22927	0.932	0.663	0	Mast Cell
ITGAV	0	1.22923	0.561	0.116	0	Mast Cell
MAST4	0	1.21951	0.695	0.171	0	Mast Cell
HS3ST1	0	1.20955	0.447	0.06	0	Mast Cell
CD69	1.2e-223	1.20215	0.826	0.567	1.83e-219	Mast Cell
TUBA1A	1.14e-215	1.67552	0.833	0.667	1.73e-211	Mast Cell
FOS	2.58e-155	1.71611	0.742	0.502	3.91e-151	Mast Cell
