# Supplementary material for: Identification of TREM2-positive tumor-associated macrophages in esophageal squamous cell carcinoma: implication for poor prognosis and immunotherapy modulation
Source: Front Immunol. 2023 Apr 28;14:1162032. doi: 10.3389/fimmu.2023.1162032 (PMC10175681; doi:10.3389/fimmu.2023.1162032)
Supplement: Supplementary file 4 [file Table_3.xlsx]

## Sheet: Supplementary_Table_S3_modify
Supplementary table S3. Significantly overexpressed genes in every cell type of GSE145370
Gene	p_val	avg_log2FC	pct.1	pct.2	p_val_adj	Cell type
CD3D	0	2.53881	0.741	0.136	0	T
CD3E	0	2.38827	0.817	0.185	0	T
CD8A	0	2.26055	0.419	0.069	0	T
IL32	0	2.23323	0.82	0.245	0	T
CD2	0	2.21917	0.671	0.151	0	T
GZMA	0	1.97708	0.525	0.185	0	T
BATF	0	1.85415	0.437	0.158	0	T
CD8B	0	1.80387	0.334	0.046	0	T
IFNG	0	1.76275	0.283	0.072	0	T
CD7	0	1.70703	0.686	0.224	0	T
CCL5	0	1.6796	0.624	0.269	0	T
CD3G	0	1.67527	0.455	0.083	0	T
CTLA4	0	1.61487	0.328	0.056	0	T
TIGIT	0	1.59592	0.364	0.075	0	T
LCK	0	1.49089	0.509	0.146	0	T
ICOS	0	1.48136	0.302	0.045	0	T
DUSP4	0	1.43164	0.44	0.197	0	T
SPOCK2	0	1.37438	0.42	0.133	0	T
TRBC2	0	1.36051	0.563	0.258	0	T
IFITM1	0	1.35764	0.819	0.497	0	T
ITM2A	0	1.33792	0.37	0.101	0	T
IL7R	0	1.32453	0.364	0.178	0	T
LAG3	0	1.32316	0.295	0.091	0	T
TNFRSF18	0	1.28328	0.254	0.103	0	T
DNAJB1	0	1.26382	0.678	0.513	0	T
LEPROTL1	0	1.23529	0.542	0.315	0	T
CD6	0	1.22532	0.314	0.063	0	T
TRAC	0	1.20619	0.355	0.109	0	T
CD96	0	1.19654	0.348	0.096	0	T
EVL	0	1.19646	0.552	0.309	0	T
LAT	0	1.19219	0.39	0.126	0	T
CD27	0	1.18672	0.326	0.124	0	T
LINC01871	0	1.16096	0.282	0.092	0	T
CLEC2D	0	1.1301	0.341	0.119	0	T
GZMB	0	1.12199	0.43	0.195	0	T
GZMH	0	1.1034	0.339	0.137	0	T
ITK	0	1.08878	0.286	0.069	0	T
SH2D2A	0	1.08254	0.358	0.122	0	T
PTPRCAP	0	1.08236	0.764	0.436	0	T
SOD1	0	1.07165	0.606	0.462	0	T
RARRES3	0	1.04468	0.48	0.269	0	T
FYN	0	1.03925	0.412	0.171	0	T
HSPA8	0	1.02123	0.79	0.691	0	T
ETS1	0	1.01776	0.388	0.16	0	T
2022-09-01	0	1.01768	0.402	0.185	0	T
CRIP1	0	1.01655	0.816	0.647	0	T
CBLB	0	1.01259	0.327	0.145	0	T
TRBC1	0	1.00321	0.376	0.153	0	T
SRSF7	0	0.995836	0.692	0.553	0	T
RORA	0	0.993096	0.287	0.097	0	T
HMGB2	0	0.984909	0.368	0.29	0	T
SYNE2	0	0.968135	0.318	0.123	0	T
ZAP70	0	0.957607	0.303	0.09	0	T
SKAP1	0	0.95169	0.318	0.109	0	T
PTPRC	0	0.935768	0.735	0.614	0	T
APOBEC3G	0	0.935495	0.297	0.145	0	T
RNF19A	0	0.925316	0.336	0.183	0	T
HNRNPLL	0	0.924862	0.254	0.107	0	T
CYTOR	0	0.900902	0.48	0.331	0	T
LY6E	0	0.899498	0.615	0.483	0	T
PAXX	0	0.893235	0.49	0.35	0	T
OCIAD2	0	0.891902	0.372	0.192	0	T
SIT1	0	0.890951	0.254	0.086	0	T
RGCC	0	0.888089	0.507	0.387	0	T
PTPN22	0	0.878328	0.315	0.17	0	T
TTC39C	0	0.870846	0.26	0.12	0	T
SARAF	0	0.870793	0.826	0.744	0	T
JUN	0	0.865936	0.686	0.631	0	T
RGS1	0	0.862426	0.621	0.48	0	T
CACYBP	0	0.858416	0.393	0.305	0	T
GZMM	0	0.857916	0.31	0.106	0	T
PHLDA1	0	0.852211	0.376	0.267	0	T
PRKCH	0	0.850243	0.305	0.12	0	T
TBC1D10C	0	0.845152	0.361	0.2	0	T
CORO1A	0	0.843604	0.696	0.585	0	T
LBH	0	0.838604	0.305	0.141	0	T
HLA-A	0	0.831492	0.947	0.906	0	T
BUB3	0	0.81606	0.333	0.209	0	T
IL2RB	0	0.808183	0.309	0.115	0	T
RAC2	0	0.806878	0.702	0.591	0	T
ACAP1	0	0.805533	0.376	0.23	0	T
IKZF3	0	0.800276	0.256	0.114	0	T
CLEC2B	0	0.798136	0.437	0.338	0	T
FYB1	0	0.798103	0.526	0.367	0	T
TOB1	0	0.797447	0.258	0.166	0	T
DNAJA1	0	0.791358	0.558	0.546	0	T
ARID5B	0	0.783273	0.335	0.249	0	T
PSMB9	0	0.782237	0.574	0.487	0	T
NKG7	0	0.781349	0.534	0.257	0	T
GPRIN3	0	0.776341	0.256	0.143	0	T
PPP2R5C	0	0.775315	0.353	0.23	0	T
C12orf57	0	0.770005	0.607	0.488	0	T
TSC22D3	0	0.755055	0.787	0.727	0	T
LDHB	0	0.754275	0.473	0.373	0	T
CD247	0	0.753928	0.379	0.145	0	T
CITED2	1.62e-182	0.793493	0.334	0.295	3.75e-178	T
HIST1H4C	2.45e-177	0.918177	0.302	0.259	5.67e-173	T
TUBB4B	5.37e-153	0.843957	0.43	0.429	1.24e-148	T
HSPA1B	2.91e-61	0.789049	0.378	0.359	6.73e-57	T
HSPA1A	1.3e-27	0.77842	0.414	0.413	3.02e-23	T
S100A9	0	3.62324	0.755	0.123	0	Monocyte/macrophage
IL1B	0	3.58251	0.706	0.106	0	Monocyte/macrophage
TIMP1	0	3.51527	0.754	0.188	0	Monocyte/macrophage
EREG	0	3.32811	0.565	0.05	0	Monocyte/macrophage
S100A8	0	3.305	0.717	0.117	0	Monocyte/macrophage
LYZ	0	3.2727	0.864	0.125	0	Monocyte/macrophage
CXCL2	0	3.08438	0.64	0.093	0	Monocyte/macrophage
VCAN	0	3.04456	0.529	0.026	0	Monocyte/macrophage
CXCL3	0	2.99335	0.501	0.065	0	Monocyte/macrophage
THBS1	0	2.97625	0.381	0.03	0	Monocyte/macrophage
PLAUR	0	2.65399	0.773	0.151	0	Monocyte/macrophage
S100A12	0	2.53528	0.394	0.019	0	Monocyte/macrophage
FCN1	0	2.45317	0.514	0.027	0	Monocyte/macrophage
CCL20	0	2.44914	0.415	0.095	0	Monocyte/macrophage
BCL2A1	0	2.4257	0.792	0.238	0	Monocyte/macrophage
FCER1G	0	2.33539	0.929	0.209	0	Monocyte/macrophage
SOD2	0	2.32595	0.85	0.317	0	Monocyte/macrophage
PTGS2	0	2.29204	0.525	0.076	0	Monocyte/macrophage
NLRP3	0	2.28145	0.466	0.049	0	Monocyte/macrophage
AIF1	0	2.21354	0.823	0.143	0	Monocyte/macrophage
TYROBP	0	2.20808	0.965	0.26	0	Monocyte/macrophage
FTL	0	2.13617	0.997	0.917	0	Monocyte/macrophage
G0S2	0	2.1084	0.622	0.126	0	Monocyte/macrophage
CST3	0	2.0961	0.932	0.171	0	Monocyte/macrophage
SERPINA1	0	2.07289	0.686	0.101	0	Monocyte/macrophage
FTH1	0	2.05209	0.998	0.96	0	Monocyte/macrophage
SLC11A1	0	1.99283	0.588	0.068	0	Monocyte/macrophage
IL1RN	0	1.93017	0.498	0.086	0	Monocyte/macrophage
CD14	0	1.91935	0.596	0.091	0	Monocyte/macrophage
LST1	0	1.91317	0.673	0.146	0	Monocyte/macrophage
CXCL8	0	1.88249	0.754	0.173	0	Monocyte/macrophage
CTSS	0	1.82164	0.743	0.269	0	Monocyte/macrophage
NAMPT	0	1.80862	0.808	0.371	0	Monocyte/macrophage
C5AR1	0	1.7948	0.483	0.06	0	Monocyte/macrophage
IER3	0	1.79274	0.69	0.177	0	Monocyte/macrophage
AREG	0	1.78371	0.517	0.212	0	Monocyte/macrophage
SAT1	0	1.74637	0.974	0.715	0	Monocyte/macrophage
AC015912.3	0	1.746	0.492	0.093	0	Monocyte/macrophage
ATP2B1-AS1	0	1.7373	0.554	0.146	0	Monocyte/macrophage
CCL3	0	1.67727	0.64	0.251	0	Monocyte/macrophage
CD300E	0	1.67693	0.381	0.016	0	Monocyte/macrophage
MAFB	0	1.66739	0.48	0.084	0	Monocyte/macrophage
C15orf48	0	1.6578	0.521	0.129	0	Monocyte/macrophage
CD68	0	1.64855	0.696	0.128	0	Monocyte/macrophage
STXBP2	0	1.63602	0.59	0.204	0	Monocyte/macrophage
PSAP	0	1.63219	0.806	0.31	0	Monocyte/macrophage
OLR1	0	1.61504	0.397	0.056	0	Monocyte/macrophage
CSTA	0	1.61159	0.518	0.073	0	Monocyte/macrophage
IFI30	0	1.56812	0.535	0.115	0	Monocyte/macrophage
LILRA5	0	1.54481	0.387	0.031	0	Monocyte/macrophage
TYMP	0	1.54261	0.807	0.322	0	Monocyte/macrophage
CTSB	0	1.54008	0.758	0.248	0	Monocyte/macrophage
ACSL1	0	1.5397	0.46	0.086	0	Monocyte/macrophage
PPIF	0	1.53621	0.558	0.185	0	Monocyte/macrophage
NPC2	0	1.52584	0.795	0.271	0	Monocyte/macrophage
SPI1	0	1.52267	0.673	0.155	0	Monocyte/macrophage
CCL3L1	0	1.51227	0.511	0.167	0	Monocyte/macrophage
S100A6	0	1.51222	0.959	0.73	0	Monocyte/macrophage
CTSL	0	1.50048	0.425	0.087	0	Monocyte/macrophage
S100A11	0	1.49959	0.95	0.581	0	Monocyte/macrophage
CSTB	0	1.49139	0.692	0.411	0	Monocyte/macrophage
GLUL	0	1.4839	0.719	0.241	0	Monocyte/macrophage
ETS2	0	1.47872	0.539	0.113	0	Monocyte/macrophage
AQP9	0	1.47392	0.427	0.043	0	Monocyte/macrophage
RAB31	0	1.45282	0.564	0.116	0	Monocyte/macrophage
THAP2	0	1.43957	0.429	0.118	0	Monocyte/macrophage
LGALS1	0	1.43858	0.911	0.475	0	Monocyte/macrophage
MCEMP1	0	1.43803	0.342	0.026	0	Monocyte/macrophage
IFITM3	0	1.43546	0.653	0.267	0	Monocyte/macrophage
BASP1	0	1.43512	0.46	0.115	0	Monocyte/macrophage
CLEC7A	0	1.41978	0.531	0.108	0	Monocyte/macrophage
NINJ1	0	1.41711	0.625	0.228	0	Monocyte/macrophage
FPR1	0	1.40813	0.442	0.053	0	Monocyte/macrophage
GRN	0	1.4003	0.675	0.195	0	Monocyte/macrophage
CD93	0	1.38753	0.361	0.036	0	Monocyte/macrophage
RBKS	0	1.38463	0.426	0.138	0	Monocyte/macrophage
MS4A6A	0	1.38208	0.506	0.1	0	Monocyte/macrophage
S100A10	0	1.37797	0.886	0.585	0	Monocyte/macrophage
CYBB	0	1.36976	0.487	0.113	0	Monocyte/macrophage
APLP2	0	1.36655	0.527	0.142	0	Monocyte/macrophage
C1orf162	0	1.36411	0.542	0.14	0	Monocyte/macrophage
ANPEP	0	1.3626	0.344	0.039	0	Monocyte/macrophage
SLC25A37	0	1.34871	0.443	0.094	0	Monocyte/macrophage
KLF4	0	1.34847	0.539	0.129	0	Monocyte/macrophage
MNDA	0	1.34692	0.419	0.079	0	Monocyte/macrophage
SERPINB1	0	1.32999	0.661	0.303	0	Monocyte/macrophage
TREM1	0	1.31598	0.43	0.057	0	Monocyte/macrophage
HBEGF	0	1.31541	0.373	0.063	0	Monocyte/macrophage
LILRB2	0	1.3083	0.368	0.054	0	Monocyte/macrophage
SMIM25	0	1.30756	0.429	0.065	0	Monocyte/macrophage
CFD	0	1.30223	0.415	0.046	0	Monocyte/macrophage
TMEM176B	0	1.29998	0.453	0.09	0	Monocyte/macrophage
MS4A7	0	1.29861	0.421	0.094	0	Monocyte/macrophage
THBD	0	1.27906	0.282	0.038	0	Monocyte/macrophage
DUSP6	0	1.27474	0.378	0.092	0	Monocyte/macrophage
TSPO	0	1.26604	0.746	0.411	0	Monocyte/macrophage
FCGRT	0	1.26081	0.558	0.134	0	Monocyte/macrophage
VEGFA	0	1.26029	0.322	0.053	0	Monocyte/macrophage
TMEM176A	0	1.25977	0.414	0.083	0	Monocyte/macrophage
ANXA5	0	1.25691	0.73	0.321	0	Monocyte/macrophage
IGKV3-20	0	6.83101	0.334	0.047	0	Plasma cell
IGKV4-1	0	6.71531	0.338	0.028	0	Plasma cell
IGKC	0	6.64196	0.699	0.075	0	Plasma cell
IGHG2	0	6.48395	0.635	0.041	0	Plasma cell
IGHG1	0	6.36988	0.85	0.055	0	Plasma cell
IGLC2	0	5.95807	0.391	0.021	0	Plasma cell
IGLV3-1	0	5.77111	0.503	0.013	0	Plasma cell
JCHAIN	0	5.36168	0.758	0.045	0	Plasma cell
IGLV6-57	0	5.30444	0.257	0.01	0	Plasma cell
IGHG3	0	5.29834	0.726	0.026	0	Plasma cell
IGHA1	0	5.15278	0.394	0.047	0	Plasma cell
IGHG4	0	4.6452	0.64	0.013	0	Plasma cell
IGLC3	0	4.6137	0.304	0.018	0	Plasma cell
MZB1	0	3.74804	0.943	0.07	0	Plasma cell
IGLL5	0	3.31319	0.568	0.017	0	Plasma cell
DERL3	0	3.12229	0.852	0.03	0	Plasma cell
SSR4	0	3.03755	0.97	0.581	0	Plasma cell
XBP1	0	2.38459	0.895	0.28	0	Plasma cell
FKBP11	0	1.95595	0.833	0.15	0	Plasma cell
PRDX4	0	1.92481	0.766	0.121	0	Plasma cell
JSRP1	0	1.7994	0.505	0.009	0	Plasma cell
SEC11C	0	1.56097	0.765	0.228	0	Plasma cell
FKBP2	0	1.47759	0.792	0.223	0	Plasma cell
HERPUD1	0	1.44566	0.884	0.498	0	Plasma cell
HSP90B1	0	1.29935	0.839	0.404	0	Plasma cell
SPAG4	0	1.18171	0.495	0.024	0	Plasma cell
SSR3	0	1.14799	0.765	0.263	0	Plasma cell
AC012236.1	0	1.08113	0.45	0.008	0	Plasma cell
POU2AF1	0	1.06685	0.536	0.053	0	Plasma cell
SDC1	0	1.03724	0.466	0.011	0	Plasma cell
CD79A	0	1.02978	0.727	0.126	0	Plasma cell
ITM2C	0	0.989322	0.668	0.148	0	Plasma cell
TNFRSF17	0	0.897568	0.386	0.007	0	Plasma cell
GAS6	0	0.889051	0.442	0.048	0	Plasma cell
FCRL5	0	0.883449	0.397	0.011	0	Plasma cell
RRBP1	0	0.875361	0.48	0.109	0	Plasma cell
ERLEC1	0	0.841593	0.597	0.147	0	Plasma cell
ANKRD28	0	0.805054	0.543	0.193	0	Plasma cell
H1FX	0	0.801233	0.468	0.166	0	Plasma cell
SELENOS	0	0.798257	0.649	0.215	0	Plasma cell
HIST1H1C	0	0.78677	0.371	0.102	0	Plasma cell
PIM2	0	0.786106	0.661	0.246	0	Plasma cell
LMAN1	0	0.777068	0.596	0.166	0	Plasma cell
TXNDC5	0	0.763068	0.331	0.013	0	Plasma cell
TOR3A	0	0.726477	0.436	0.137	0	Plasma cell
PLPP5	0	0.723212	0.535	0.107	0	Plasma cell
SPCS2	0	0.722784	0.759	0.341	0	Plasma cell
LINC02362	0	0.717527	0.272	0.004	0	Plasma cell
TRIB1	0	0.708205	0.447	0.125	0	Plasma cell
PTP4A3	0	0.704716	0.285	0.04	0	Plasma cell
SDF2L1	0	0.703721	0.653	0.231	0	Plasma cell
MYDGF	0	0.698148	0.645	0.268	0	Plasma cell
SPCS3	0	0.683983	0.695	0.291	0	Plasma cell
HSPA1B	0	0.681416	0.674	0.359	0	Plasma cell
TXNDC11	0	0.676364	0.457	0.119	0	Plasma cell
SELENOM	0	0.662368	0.546	0.124	0	Plasma cell
HDLBP	0	0.648013	0.489	0.152	0	Plasma cell
MANF	0	0.641407	0.558	0.176	0	Plasma cell
CREB3L2	0	0.630106	0.415	0.069	0	Plasma cell
ST6GAL1	0	0.600289	0.424	0.085	0	Plasma cell
SEL1L	0	0.574773	0.438	0.105	0	Plasma cell
CHPF	0	0.556697	0.374	0.037	0	Plasma cell
TP53INP1	0	0.555909	0.356	0.072	0	Plasma cell
CRELD2	0	0.554311	0.49	0.135	0	Plasma cell
CPNE5	0	0.551579	0.316	0.024	0	Plasma cell
ARSA	0	0.541443	0.491	0.103	0	Plasma cell
ZBP1	0	0.539543	0.392	0.095	0	Plasma cell
TXNDC15	0	0.522843	0.482	0.107	0	Plasma cell
HM13	0	0.50634	0.616	0.242	0	Plasma cell
DNAJB9	0	0.496249	0.565	0.191	0	Plasma cell
PDIA4	0	0.495937	0.474	0.158	0	Plasma cell
CPEB4	0	0.489697	0.329	0.083	0	Plasma cell
PDK1	0	0.469248	0.286	0.041	0	Plasma cell
MEI1	0	0.467293	0.391	0.072	0	Plasma cell
KDELR1	0	0.461765	0.606	0.244	0	Plasma cell
NUCB2	0	0.459525	0.464	0.114	0	Plasma cell
SEC61A1	0	0.458248	0.444	0.138	0	Plasma cell
COBLL1	0	0.453334	0.259	0.03	0	Plasma cell
TPD52	0	0.44817	0.481	0.119	0	Plasma cell
SYVN1	0	0.439567	0.327	0.063	0	Plasma cell
SIL1	0	0.422769	0.342	0.068	0	Plasma cell
SPATS2	0	0.412806	0.292	0.05	0	Plasma cell
PNOC	0	0.396084	0.262	0.025	0	Plasma cell
TENT5C	0	0.394659	0.574	0.219	0	Plasma cell
SEL1L3	0	0.386432	0.403	0.115	0	Plasma cell
RPN2	0	0.38122	0.55	0.218	0	Plasma cell
SRM	0	0.381011	0.354	0.103	0	Plasma cell
KLF13	0	0.37854	0.411	0.105	0	Plasma cell
RAB30	0	0.353738	0.299	0.074	0	Plasma cell
SRPRB	0	0.348085	0.345	0.077	0	Plasma cell
UBE2J1	5e-303	0.514664	0.595	0.268	1.16e-298	Plasma cell
KDELR2	8.82e-303	0.384577	0.579	0.25	2.04e-298	Plasma cell
RABAC1	2.15e-236	0.412519	0.744	0.405	4.98e-232	Plasma cell
HSPA6	8.96e-188	0.85104	0.264	0.11	2.07e-183	Plasma cell
SPCS1	6.14e-173	0.4097	0.743	0.453	1.42e-168	Plasma cell
BTG2	2.6e-159	0.496572	0.703	0.445	6.01e-155	Plasma cell
TMEM258	6.48e-142	0.357355	0.773	0.494	1.5e-137	Plasma cell
SEC61B	5.89e-122	0.363064	0.827	0.568	1.36e-117	Plasma cell
JUN	1.5e-89	0.414008	0.763	0.655	3.46e-85	Plasma cell
HSPB1	5.74e-09	0.401545	0.44	0.379	0.000132849	Plasma cell
APOE	0	4.00969	0.646	0.039	0	TREM2+ TAM
C1QB	0	3.87754	0.77	0.046	0	TREM2+ TAM
C1QC	0	3.71488	0.778	0.046	0	TREM2+ TAM
C1QA	0	3.65281	0.81	0.05	0	TREM2+ TAM
APOC1	0	3.57989	0.701	0.054	0	TREM2+ TAM
SPP1	0	3.40645	0.498	0.052	0	TREM2+ TAM
CTSB	0	3.29061	0.976	0.259	0	TREM2+ TAM
RNASE1	0	3.07478	0.461	0.023	0	TREM2+ TAM
CD68	0	2.71825	0.949	0.139	0	TREM2+ TAM
FTL	0	2.52405	1	0.921	0	TREM2+ TAM
NPC2	0	2.46076	0.974	0.286	0	TREM2+ TAM
CTSD	0	2.42288	0.846	0.192	0	TREM2+ TAM
CST3	0	2.39674	0.99	0.207	0	TREM2+ TAM
PSAP	0	2.37588	0.961	0.324	0	TREM2+ TAM
FBP1	0	2.37407	0.489	0.056	0	TREM2+ TAM
MMP12	0	2.34043	0.286	0.017	0	TREM2+ TAM
MS4A6A	0	2.33451	0.81	0.098	0	TREM2+ TAM
CTSL	0	2.26761	0.75	0.081	0	TREM2+ TAM
MMP9	0	2.25592	0.458	0.045	0	TREM2+ TAM
GRN	0	2.25033	0.917	0.202	0	TREM2+ TAM
TYROBP	0	2.21901	0.993	0.295	0	TREM2+ TAM
FN1	0	2.17886	0.322	0.021	0	TREM2+ TAM
GLUL	0	2.13443	0.933	0.25	0	TREM2+ TAM
CTSZ	0	2.11216	0.849	0.128	0	TREM2+ TAM
LYZ	0	2.11174	0.943	0.158	0	TREM2+ TAM
AIF1	0	2.08747	0.948	0.17	0	TREM2+ TAM
TMEM176B	0	2.0725	0.766	0.085	0	TREM2+ TAM
FCER1G	0	2.06217	0.982	0.243	0	TREM2+ TAM
CD14	0	2.04879	0.803	0.102	0	TREM2+ TAM
HLA-DRA	0	2.03472	0.985	0.474	0	TREM2+ TAM
MS4A7	0	2.02938	0.808	0.082	0	TREM2+ TAM
LGMN	0	2.02373	0.641	0.059	0	TREM2+ TAM
IER3	0	1.98801	0.86	0.191	0	TREM2+ TAM
CXCL3	0	1.92566	0.603	0.081	0	TREM2+ TAM
SGK1	0	1.92002	0.831	0.188	0	TREM2+ TAM
TMEM176A	0	1.91985	0.734	0.077	0	TREM2+ TAM
FCGRT	0	1.88799	0.85	0.134	0	TREM2+ TAM
CCL3	0	1.84814	0.836	0.257	0	TREM2+ TAM
CXCL2	0	1.8411	0.724	0.116	0	TREM2+ TAM
GSN	0	1.83178	0.743	0.09	0	TREM2+ TAM
MAFB	0	1.81318	0.746	0.085	0	TREM2+ TAM
FCGR2A	0	1.79467	0.751	0.093	0	TREM2+ TAM
TREM2	0	1.78998	0.544	0.018	0	TREM2+ TAM
CSTB	0	1.78755	0.913	0.409	0	TREM2+ TAM
GPNMB	0	1.76564	0.575	0.029	0	TREM2+ TAM
IFI30	0	1.75022	0.761	0.12	0	TREM2+ TAM
HLA-DPA1	0	1.74978	0.958	0.518	0	TREM2+ TAM
STAB1	0	1.74818	0.532	0.034	0	TREM2+ TAM
TGFBI	0	1.7462	0.717	0.068	0	TREM2+ TAM
HLA-DRB1	0	1.72393	0.977	0.572	0	TREM2+ TAM
MRC1	0	1.71059	0.534	0.033	0	TREM2+ TAM
CAPG	0	1.69409	0.855	0.27	0	TREM2+ TAM
ANXA2	0	1.6616	0.884	0.306	0	TREM2+ TAM
CD74	0	1.65881	0.995	0.811	0	TREM2+ TAM
CYBB	0	1.6528	0.769	0.112	0	TREM2+ TAM
CD63	0	1.64689	0.934	0.374	0	TREM2+ TAM
CD163	0	1.61288	0.552	0.041	0	TREM2+ TAM
CSF1R	0	1.60828	0.713	0.054	0	TREM2+ TAM
KLF4	0	1.60616	0.715	0.138	0	TREM2+ TAM
MS4A4A	0	1.59193	0.623	0.034	0	TREM2+ TAM
TYMP	0	1.59127	0.922	0.339	0	TREM2+ TAM
CREG1	0	1.58504	0.719	0.087	0	TREM2+ TAM
LGALS1	0	1.57047	0.963	0.494	0	TREM2+ TAM
PLA2G7	0	1.56826	0.489	0.029	0	TREM2+ TAM
SPI1	0	1.56734	0.844	0.17	0	TREM2+ TAM
RNF130	0	1.55494	0.814	0.136	0	TREM2+ TAM
LILRB4	0	1.55297	0.652	0.051	0	TREM2+ TAM
HLA-DPB1	0	1.5494	0.941	0.5	0	TREM2+ TAM
FCGR3A	0	1.54674	0.656	0.091	0	TREM2+ TAM
HLA-DQA1	0	1.54143	0.839	0.365	0	TREM2+ TAM
LGALS3	0	1.54094	0.852	0.311	0	TREM2+ TAM
CTSH	0	1.53393	0.812	0.178	0	TREM2+ TAM
S100A11	0	1.527	0.986	0.598	0	TREM2+ TAM
DAB2	0	1.50612	0.577	0.028	0	TREM2+ TAM
LIPA	0	1.48249	0.609	0.092	0	TREM2+ TAM
SERPINA1	0	1.47332	0.767	0.126	0	TREM2+ TAM
MFSD1	0	1.45449	0.767	0.137	0	TREM2+ TAM
PLD3	0	1.45178	0.646	0.122	0	TREM2+ TAM
CXCL16	0	1.4437	0.749	0.112	0	TREM2+ TAM
CD9	0	1.43124	0.623	0.096	0	TREM2+ TAM
RAB31	0	1.42272	0.768	0.125	0	TREM2+ TAM
IFITM3	0	1.40801	0.858	0.272	0	TREM2+ TAM
ASAH1	0	1.39324	0.821	0.215	0	TREM2+ TAM
YWHAH	0	1.38206	0.72	0.221	0	TREM2+ TAM
HLA-DMA	0	1.37335	0.866	0.305	0	TREM2+ TAM
FGL2	0	1.35537	0.615	0.094	0	TREM2+ TAM
FABP5	0	1.35004	0.694	0.26	0	TREM2+ TAM
CALHM6	0	1.34765	0.586	0.095	0	TREM2+ TAM
PMP22	0	1.3471	0.547	0.036	0	TREM2+ TAM
AP2S1	0	1.33785	0.863	0.308	0	TREM2+ TAM
HLA-DQB1	0	1.33424	0.862	0.334	0	TREM2+ TAM
CTSS	0	1.3248	0.889	0.283	0	TREM2+ TAM
IGSF6	0	1.32112	0.619	0.068	0	TREM2+ TAM
FPR3	0	1.3189	0.551	0.031	0	TREM2+ TAM
A2M	0	1.31776	0.451	0.016	0	TREM2+ TAM
HLA-DRB5	0	1.31323	0.735	0.287	0	TREM2+ TAM
SLC40A1	0	1.30129	0.279	0.018	0	TREM2+ TAM
HMOX1	0	1.29005	0.506	0.064	0	TREM2+ TAM
PLAUR	0	1.28333	0.864	0.177	0	TREM2+ TAM
ABCA1	0	1.2725	0.596	0.065	0	TREM2+ TAM
GNLY	0	2.69022	0.872	0.22	0	NK
FGFBP2	0	2.57179	0.48	0.029	0	NK
NKG7	0	2.42394	0.953	0.356	0	NK
KLRD1	0	2.25608	0.724	0.105	0	NK
TRDC	0	2.22267	0.476	0.017	0	NK
CTSW	0	2.1206	0.74	0.151	0	NK
SPON2	0	1.97453	0.393	0.065	0	NK
HOPX	0	1.95027	0.696	0.156	0	NK
CST7	0	1.89882	0.889	0.391	0	NK
KLRF1	0	1.79771	0.378	0.009	0	NK
PRF1	0	1.77304	0.703	0.204	0	NK
XCL2	0	1.76559	0.349	0.058	0	NK
KLRB1	0	1.70615	0.606	0.157	0	NK
GZMB	0	1.68232	0.839	0.275	0	NK
CMC1	0	1.66058	0.456	0.166	0	NK
CD247	0	1.52475	0.668	0.234	0	NK
KLRC3	0	1.45067	0.335	0.032	0	NK
CCL5	0	1.42227	0.932	0.413	0	NK
CLIC3	0	1.41083	0.386	0.084	0	NK
GZMH	0	1.40677	0.629	0.21	0	NK
TRBC1	0	1.38691	0.662	0.237	0	NK
MATK	0	1.37141	0.419	0.083	0	NK
FCGR3A	0	1.34671	0.416	0.109	0	NK
S1PR5	0	1.19057	0.251	0.012	0	NK
GZMM	0	1.12251	0.494	0.188	0	NK
IL2RB	0	1.09949	0.484	0.193	0	NK
HCST	0	1.09004	0.865	0.579	0	NK
CD7	0	1.05746	0.82	0.432	0	NK
GNG2	0	1.0479	0.641	0.367	0	NK
SLA2	0	1.03819	0.382	0.123	0	NK
ADGRG1	0	1.03589	0.258	0.041	0	NK
SYTL3	0	1.01681	0.523	0.239	0	NK
PIK3R1	0	0.964327	0.453	0.234	0	NK
C12orf75	0	0.963318	0.48	0.217	0	NK
TGFB1	0	0.953682	0.514	0.301	0	NK
BHLHE40	0	0.930205	0.521	0.294	0	NK
GZMA	0	0.925351	0.781	0.326	0	NK
DDIT4	0	0.924123	0.676	0.439	0	NK
APMAP	0	0.918502	0.362	0.156	0	NK
PLAC8	0	0.89956	0.317	0.109	0	NK
LITAF	0	0.862341	0.713	0.475	0	NK
RNF125	0	0.861299	0.315	0.11	0	NK
BIN2	0	0.849663	0.384	0.179	0	NK
TUBA4A	0	0.843508	0.479	0.287	0	NK
CCL4	0	0.84018	0.737	0.437	0	NK
VPS37B	0	0.833099	0.431	0.23	0	NK
FAM177A1	0	0.830829	0.503	0.337	0	NK
DSTN	0	0.828162	0.371	0.208	0	NK
RUNX3	0	0.822749	0.491	0.277	0	NK
SYNE1	0	0.820994	0.29	0.119	0	NK
ARL4C	0	0.818578	0.554	0.331	0	NK
ARHGAP9	0	0.813428	0.499	0.279	0	NK
AKNA	0	0.798435	0.427	0.222	0	NK
P2RY8	0	0.791437	0.265	0.103	0	NK
CEMIP2	0	0.788135	0.414	0.223	0	NK
SH2D2A	0	0.782926	0.474	0.224	0	NK
AES	0	0.756975	0.49	0.312	0	NK
IFITM1	0	0.750422	0.944	0.639	0	NK
FOSL2	0	0.741907	0.392	0.216	0	NK
TPST2	0	0.727093	0.312	0.16	0	NK
IFITM2	0	0.726395	0.935	0.722	0	NK
FYN	0	0.726078	0.515	0.277	0	NK
GNPTAB	0	0.726068	0.287	0.141	0	NK
PRKCH	0	0.725092	0.407	0.2	0	NK
PRMT2	0	0.722091	0.39	0.231	0	NK
RARRES3	0	0.720987	0.61	0.358	0	NK
NR4A2	0	0.720078	0.705	0.513	0	NK
DUSP2	0	0.718967	0.758	0.564	0	NK
SUN2	0	0.715538	0.374	0.2	0	NK
CCND3	0	0.711395	0.506	0.342	0	NK
GPR65	0	0.709409	0.433	0.262	0	NK
ADGRE5	0	0.706233	0.551	0.369	0	NK
SRSF2	0	0.702724	0.701	0.56	0	NK
IRF1	0	0.682498	0.586	0.408	0	NK
STAT4	0	0.680079	0.337	0.159	0	NK
ZAP70	0	0.633044	0.378	0.185	0	NK
LINC01871	0	0.627135	0.386	0.174	0	NK
CD99	0	0.623564	0.8	0.626	0	NK
ZFP36	0	0.607132	0.911	0.814	0	NK
TSEN54	0	0.596596	0.283	0.136	0	NK
SPN	2.01e-303	0.669504	0.279	0.137	4.65e-299	NK
RHOC	1.83e-282	0.675504	0.369	0.217	4.22e-278	NK
ITGB2	2.6e-278	0.690284	0.528	0.372	6.01e-274	NK
MBP	4.64e-276	0.647845	0.392	0.24	1.07e-271	NK
CHST12	7.78e-274	0.587054	0.303	0.157	1.8e-269	NK
SYNE2	9.8e-274	0.634088	0.375	0.211	2.27e-269	NK
CDK17	3.69e-273	0.619552	0.289	0.149	8.55e-269	NK
FLNA	2.02e-272	0.652716	0.502	0.345	4.67e-268	NK
RASSF1	3.55e-243	0.622684	0.3	0.168	8.22e-239	NK
LYAR	1.11e-235	0.62865	0.256	0.133	2.56e-231	NK
ABLIM1	2.29e-218	0.609311	0.277	0.15	5.3e-214	NK
CDC42SE1	2.67e-218	0.622667	0.391	0.263	6.19e-214	NK
JMJD6	7.13e-209	0.591735	0.303	0.179	1.65e-204	NK
CREM	7.32e-193	0.592875	0.591	0.476	1.69e-188	NK
MAPRE2	1.32e-187	0.580245	0.354	0.23	3.06e-183	NK
EFHD2	6.8e-178	0.588178	0.347	0.234	1.57e-173	NK
MAFF	3.48e-174	0.61657	0.279	0.169	8.05e-170	NK
STARD3NL	5.48e-169	0.655681	0.3	0.195	1.27e-164	NK
MT1X	1.62e-133	1.07378	0.379	0.283	3.75e-129	NK
MT2A	1.4e-64	0.808433	0.497	0.425	3.25e-60	NK
CST3	0	3.27595	0.987	0.241	0	mDC
S100B	0	3.18451	0.422	0.033	0	mDC
HLA-DQA1	0	2.94704	0.986	0.382	0	mDC
HLA-DPB1	0	2.89631	0.996	0.518	0	mDC
HLA-DRA	0	2.8057	1	0.496	0	mDC
HLA-DQB1	0	2.70377	0.987	0.354	0	mDC
HLA-DPA1	0	2.6635	0.999	0.536	0	mDC
HLA-DRB1	0	2.61268	0.998	0.589	0	mDC
CD74	0	2.40734	1	0.819	0	mDC
HLA-DQB2	0	2.26952	0.415	0.027	0	mDC
FCER1A	0	2.14445	0.501	0.01	0	mDC
CD1C	0	2.13199	0.594	0.025	0	mDC
HLA-DRB5	0	2.07544	0.923	0.302	0	mDC
CLEC10A	0	2.05291	0.643	0.032	0	mDC
C15orf48	0	1.99303	0.752	0.16	0	mDC
AREG	0	1.98594	0.628	0.238	0	mDC
MS4A6A	0	1.9786	0.787	0.13	0	mDC
GSN	0	1.90405	0.808	0.117	0	mDC
YWHAH	0	1.82258	0.728	0.243	0	mDC
C1QC	0	1.80646	0.466	0.087	0	mDC
KLF4	0	1.80234	0.734	0.163	0	mDC
CD1A	0	1.79292	0.361	0.01	0	mDC
C1QB	0	1.78669	0.481	0.086	0	mDC
PKIB	0	1.74085	0.58	0.023	0	mDC
AIF1	0	1.72129	0.936	0.205	0	mDC
HLA-DMA	0	1.71467	0.945	0.327	0	mDC
CD1E	0	1.70742	0.51	0.011	0	mDC
SPI1	0	1.69062	0.897	0.198	0	mDC
C1QA	0	1.64791	0.505	0.093	0	mDC
GPR183	0	1.63244	0.833	0.327	0	mDC
HLA-DQA2	0	1.62176	0.635	0.113	0	mDC
INSIG1	0	1.56849	0.683	0.236	0	mDC
CXCL16	0	1.55741	0.775	0.139	0	mDC
LYZ	0	1.50341	0.889	0.194	0	mDC
SGK1	0	1.47089	0.761	0.218	0	mDC
CPVL	0	1.45424	0.647	0.075	0	mDC
LST1	0	1.44077	0.884	0.19	0	mDC
PPA1	0	1.43677	0.714	0.245	0	mDC
FCGR2B	0	1.43253	0.576	0.091	0	mDC
C1orf162	0	1.42226	0.753	0.173	0	mDC
CTSH	0	1.40268	0.842	0.205	0	mDC
IFITM3	0	1.39941	0.877	0.297	0	mDC
TYROBP	0	1.38286	0.985	0.327	0	mDC
RAB31	0	1.36689	0.776	0.153	0	mDC
ALDH2	0	1.36589	0.667	0.091	0	mDC
CDKN1A	0	1.35772	0.828	0.369	0	mDC
PEA15	0	1.35684	0.711	0.138	0	mDC
NPC2	0	1.33181	0.913	0.318	0	mDC
GRN	0	1.31338	0.879	0.235	0	mDC
CD86	0	1.31181	0.693	0.109	0	mDC
LGALS2	0	1.29416	0.497	0.067	0	mDC
S100A10	0	1.26378	0.959	0.611	0	mDC
PHLDA2	0	1.25426	0.588	0.114	0	mDC
SPINT2	0	1.24708	0.734	0.137	0	mDC
CD83	0	1.24055	0.864	0.357	0	mDC
CSF2RA	0	1.23558	0.607	0.057	0	mDC
HLA-DMB	0	1.23299	0.764	0.163	0	mDC
VIM	0	1.19969	0.988	0.78	0	mDC
FCER1G	0	1.18897	0.944	0.277	0	mDC
IER3	0	1.18351	0.743	0.224	0	mDC
COTL1	0	1.18276	0.969	0.613	0	mDC
IFI30	0	1.1815	0.708	0.15	0	mDC
CEBPD	0	1.16348	0.638	0.156	0	mDC
LGALS1	0	1.12203	0.944	0.515	0	mDC
IL18	0	1.11899	0.536	0.06	0	mDC
SYNGR2	0	1.09678	0.868	0.427	0	mDC
IGSF6	0	1.09639	0.61	0.093	0	mDC
CSF1R	0	1.09511	0.583	0.087	0	mDC
TIMP1	0	1.0818	0.836	0.24	0	mDC
RNASE6	0	1.07492	0.568	0.095	0	mDC
SERPINB1	0	1.0628	0.804	0.333	0	mDC
CFP	0	1.0605	0.424	0.055	0	mDC
CALHM6	0	1.05139	0.616	0.116	0	mDC
TMEM176A	0	1.03268	0.45	0.114	0	mDC
FCGRT	0	1.03193	0.755	0.168	0	mDC
NR4A3	0	1.02583	0.671	0.208	0	mDC
FGL2	0	1.01932	0.618	0.117	0	mDC
PPP1R14A	0	1.00608	0.274	0.009	0	mDC
CLEC4A	0	1.00001	0.59	0.079	0	mDC
TMEM176B	0	0.99949	0.481	0.123	0	mDC
ATF3	0	0.988444	0.719	0.229	0	mDC
IL1B	0	0.977997	0.698	0.163	0	mDC
GRINA	0	0.973497	0.784	0.276	0	mDC
NDRG2	0	0.970362	0.381	0.02	0	mDC
S100A11	0	0.968243	0.975	0.615	0	mDC
ETS2	0	0.968143	0.643	0.151	0	mDC
LITAF	0	0.967021	0.89	0.481	0	mDC
GDI2	0	0.960192	0.813	0.321	0	mDC
IL1R2	0	0.94196	0.348	0.073	0	mDC
MAFF	0	0.93842	0.607	0.164	0	mDC
BID	0	0.934623	0.619	0.155	0	mDC
PAK1	0	0.933923	0.555	0.088	0	mDC
PLAUR	0	0.931689	0.78	0.21	0	mDC
ANXA2	0	0.930447	0.815	0.333	0	mDC
IL4I1	0	0.926359	0.378	0.06	0	mDC
RNF130	0	0.92045	0.725	0.168	0	mDC
PLD4	0	0.904866	0.414	0.029	0	mDC
RALA	0	0.900875	0.621	0.183	0	mDC
SLC8A1	0	0.895743	0.475	0.057	0	mDC
CLEC7A	0	0.892341	0.695	0.144	0	mDC
TPSAB1	0	7.01398	0.993	0.006	0	Mast cell
TPSB2	0	6.36539	0.977	0.004	0	Mast cell
CPA3	0	5.82316	0.968	0.003	0	Mast cell
TPSD1	0	4.40293	0.782	0.001	0	Mast cell
GATA2	0	3.73455	0.778	0.002	0	Mast cell
CLU	0	3.69601	0.778	0.02	0	Mast cell
LTC4S	0	3.46986	0.755	0.035	0	Mast cell
MS4A2	0	3.32953	0.717	0.001	0	Mast cell
HPGDS	0	3.277	0.71	0.01	0	Mast cell
HPGD	0	3.23066	0.618	0.084	0	Mast cell
KIT	0	3.08867	0.678	0.003	0	Mast cell
HDC	0	2.9841	0.608	0.001	0	Mast cell
IL1RL1	0	2.89688	0.642	0.005	0	Mast cell
NSMCE1	0	2.82481	0.606	0.134	0	Mast cell
SLC18A2	0	2.74448	0.594	0.003	0	Mast cell
VWA5A	0	2.65307	0.591	0.016	0	Mast cell
AREG	0	2.47394	0.67	0.24	0	Mast cell
CD9	0	2.44457	0.7	0.121	0	Mast cell
RGS13	0	2.39367	0.519	0.03	0	Mast cell
RHEX	0	2.2601	0.449	0.012	0	Mast cell
AL157895.1	0	2.24331	0.506	0.001	0	Mast cell
LAPTM4A	0	2.12328	0.744	0.303	0	Mast cell
CNRIP1	0	2.0524	0.45	0.009	0	Mast cell
PTGS1	0	1.97297	0.461	0.041	0	Mast cell
LMNA	0	1.93566	0.762	0.328	0	Mast cell
MAOB	0	1.86283	0.398	0.002	0	Mast cell
VIM	0	1.83071	0.982	0.781	0	Mast cell
RAB27B	0	1.75411	0.347	0.012	0	Mast cell
GLUL	0	1.71146	0.742	0.289	0	Mast cell
ALOX5	0	1.70784	0.443	0.096	0	Mast cell
ACSL4	0	1.68816	0.439	0.117	0	Mast cell
ANXA1	0	1.6833	0.812	0.433	0	Mast cell
GALC	0	1.67992	0.385	0.06	0	Mast cell
BACE2	0	1.65857	0.368	0.01	0	Mast cell
WASHC1	0	1.60042	0.464	0.159	0	Mast cell
TSC22D1	0	1.58035	0.349	0.063	0	Mast cell
DUSP6	0	1.56124	0.409	0.12	0	Mast cell
CD69	0	1.53476	0.812	0.542	0	Mast cell
FOSB	0	1.52436	0.868	0.54	0	Mast cell
FOS	0	1.48443	0.895	0.706	0	Mast cell
ARMH1	0	1.45204	0.344	0.045	0	Mast cell
MALAT1	0	1.41438	0.998	0.976	0	Mast cell
GCSAML	0	1.41267	0.262	0.001	0	Mast cell
CD63	0	1.382	0.759	0.406	0	Mast cell
AC020916.1	0	1.37841	0.365	0.112	0	Mast cell
PTGS2	0	1.3282	0.407	0.124	0	Mast cell
ALOX5AP	0	1.31363	0.844	0.495	0	Mast cell
CAPG	0	1.31253	0.647	0.304	0	Mast cell
SLC44A1	0	1.30689	0.337	0.075	0	Mast cell
SLC45A3	0	1.2943	0.256	0.003	0	Mast cell
SMYD3	0	1.26337	0.326	0.053	0	Mast cell
ACOT7	0	1.24879	0.283	0.069	0	Mast cell
SLC26A2	0	1.24511	0.264	0.03	0	Mast cell
RNF130	0	1.22123	0.469	0.178	0	Mast cell
FHL3	0	1.1916	0.308	0.076	0	Mast cell
NTRK1	0	1.17576	0.256	0.007	0	Mast cell
TENT5A	0	1.1425	0.263	0.064	0	Mast cell
RAB32	0	1.1333	0.284	0.064	0	Mast cell
LPCAT2	0	1.13296	0.259	0.05	0	Mast cell
BTK	0	1.10627	0.282	0.066	0	Mast cell
MAST4	0	1.05912	0.299	0.077	0	Mast cell
CLCN3	0	1.04706	0.289	0.076	0	Mast cell
TESPA1	0	0.963973	0.256	0.059	0	Mast cell
S100A6	0	0.935505	0.957	0.753	0	Mast cell
ATP6V0A2	3.04e-302	1.03251	0.251	0.062	7.05e-298	Mast cell
IL18	2.43e-297	1.05575	0.265	0.07	5.62e-293	Mast cell
NFKBIZ	5.35e-297	1.3256	0.681	0.403	1.24e-292	Mast cell
ELL2	5.37e-289	1.37318	0.493	0.218	1.24e-284	Mast cell
LMO4	1.94e-288	1.46439	0.384	0.14	4.48e-284	Mast cell
CSF1	1.63e-286	1.43476	0.293	0.083	3.76e-282	Mast cell
CD44	4.81e-278	1.0585	0.795	0.579	1.11e-273	Mast cell
SMIM3	4.74e-261	1.04867	0.308	0.097	1.1e-256	Mast cell
AHR	7.07e-258	1.29999	0.415	0.17	1.64e-253	Mast cell
ANKRD28	6.25e-242	1.27851	0.451	0.199	1.45e-237	Mast cell
FOXP1	2.35e-236	1.16529	0.504	0.246	5.44e-232	Mast cell
EGR1	9.82e-231	1.13776	0.562	0.288	2.27e-226	Mast cell
TUBA1A	5.43e-212	1.98007	0.588	0.368	1.26e-207	Mast cell
PPP1R15A	9.14e-210	1.01792	0.809	0.67	2.11e-205	Mast cell
RGS1	2.33e-208	0.977137	0.783	0.547	5.38e-204	Mast cell
BEX4	8.94e-206	0.935359	0.273	0.092	2.07e-201	Mast cell
TNIK	1.38e-198	0.919449	0.299	0.106	3.19e-194	Mast cell
TMEM176B	3.13e-197	1.03616	0.342	0.129	7.25e-193	Mast cell
LGALS3	1.49e-195	1.21186	0.587	0.345	3.45e-191	Mast cell
MYADM	1.02e-192	1.1321	0.548	0.314	2.36e-188	Mast cell
RGS2	2.44e-190	1.11409	0.621	0.389	5.65e-186	Mast cell
ARHGAP18	2.55e-190	1.04283	0.346	0.144	5.89e-186	Mast cell
ARHGEF6	4.06e-177	0.924068	0.297	0.114	9.39e-173	Mast cell
JUN	9.36e-173	1.14818	0.802	0.656	2.16e-168	Mast cell
NR4A1	9.78e-172	1.01253	0.552	0.321	2.26e-167	Mast cell
BHLHE40	1.44e-163	1.087	0.52	0.305	3.34e-159	Mast cell
AKAP13	1.82e-159	1.03019	0.587	0.403	4.22e-155	Mast cell
CD82	1.25e-151	0.970257	0.438	0.231	2.88e-147	Mast cell
CNIH1	8.31e-151	1.05376	0.435	0.241	1.92e-146	Mast cell
CDC42EP3	8.03e-150	1.02631	0.393	0.198	1.86e-145	Mast cell
SOCS1	2.81e-143	1.02385	0.473	0.268	6.5e-139	Mast cell
RGS10	2.88e-142	0.931364	0.585	0.394	6.65e-138	Mast cell
PLGRKT	3.6e-136	0.917085	0.286	0.125	8.33e-132	Mast cell
TNFSF10	8.1e-125	0.99086	0.319	0.152	1.87e-120	Mast cell
2022-09-02	3.05e-106	0.919718	0.426	0.269	7.07e-102	Mast cell
BIRC3	1.45e-62	1.00713	0.402	0.281	3.35e-58	Mast cell
CD79A	0	3.28527	0.879	0.055	0	B cell
MS4A1	0	3.04496	0.809	0.023	0	B cell
CD83	0	2.20734	0.867	0.31	0	B cell
LY9	0	2.1668	0.578	0.066	0	B cell
BANK1	0	1.97708	0.562	0.018	0	B cell
CD74	0	1.7835	0.998	0.802	0	B cell
VPREB3	0	1.77851	0.448	0.011	0	B cell
CD37	0	1.77312	0.942	0.579	0	B cell
CD19	0	1.69897	0.485	0.016	0	B cell
SMIM14	0	1.6926	0.487	0.086	0	B cell
TCL1A	0	1.61707	0.296	0.01	0	B cell
MEF2C	0	1.54341	0.545	0.099	0	B cell
ADAM28	0	1.50296	0.432	0.053	0	B cell
CD55	0	1.49324	0.737	0.301	0	B cell
LINC00926	0	1.48835	0.375	0.009	0	B cell
HLA-DQB1	0	1.47357	0.869	0.31	0	B cell
IRF8	0	1.46218	0.515	0.115	0	B cell
BLK	0	1.42732	0.395	0.011	0	B cell
CD79B	0	1.39543	0.414	0.076	0	B cell
STAG3	0	1.34273	0.293	0.023	0	B cell
BACH2	0	1.33219	0.36	0.039	0	B cell
EZR	0	1.33191	0.823	0.459	0	B cell
EEF1B2	0	1.33	0.96	0.737	0	B cell
TNFRSF13C	0	1.29122	0.352	0.013	0	B cell
ALG13	0	1.28878	0.499	0.19	0	B cell
RPS23	0	1.27661	0.995	0.936	0	B cell
HLA-DRA	0	1.26825	0.988	0.451	0	B cell
RALGPS2	0	1.25192	0.347	0.024	0	B cell
RUBCNL	0	1.24704	0.362	0.034	0	B cell
CD72	0	1.24539	0.334	0.058	0	B cell
GNG7	0	1.24032	0.358	0.028	0	B cell
RPS5	0	1.23593	0.983	0.861	0	B cell
HLA-DRB1	0	1.21198	0.978	0.554	0	B cell
YPEL5	0	1.21006	0.802	0.502	0	B cell
NCF1	0	1.20526	0.637	0.219	0	B cell
RPS8	0	1.19295	0.996	0.943	0	B cell
TCF4	0	1.188	0.373	0.069	0	B cell
CD22	0	1.13852	0.285	0.015	0	B cell
HLA-DQA1	0	1.13366	0.867	0.341	0	B cell
LYN	0	1.11115	0.544	0.19	0	B cell
AFF3	0	1.10884	0.302	0.019	0	B cell
NFKBID	0	1.10774	0.374	0.115	0	B cell
POU2AF1	0	1.10525	0.327	0.036	0	B cell
HLA-DPB1	0	1.10473	0.949	0.48	0	B cell
POU2F2	0	1.09822	0.404	0.107	0	B cell
SWAP70	0	1.08489	0.352	0.07	0	B cell
FCMR	0	1.08097	0.466	0.123	0	B cell
VPS37B	0	1.07842	0.459	0.218	0	B cell
PKIG	0	1.07716	0.308	0.023	0	B cell
CXCR5	0	1.07273	0.29	0.022	0	B cell
EEF1G	0	1.0718	0.899	0.622	0	B cell
RPS6	0	1.06906	0.984	0.888	0	B cell
RPL18A	0	1.06799	0.994	0.945	0	B cell
IGHM	0	1.06124	0.389	0.022	0	B cell
RPS18	0	1.06014	0.991	0.933	0	B cell
SNX2	0	1.06007	0.482	0.164	0	B cell
CD40	0	1.0513	0.339	0.081	0	B cell
FCRLA	0	1.04531	0.282	0.011	0	B cell
RPL5	0	1.04484	0.976	0.844	0	B cell
LTB	0	1.03966	0.686	0.256	0	B cell
RPL21	0	1.03863	0.965	0.807	0	B cell
ARHGAP24	0	1.03826	0.264	0.016	0	B cell
LY86	0	1.03307	0.374	0.089	0	B cell
LAPTM5	0	1.02787	0.926	0.689	0	B cell
TMEM243	0	1.02235	0.54	0.218	0	B cell
HLA-DMA	0	1.01674	0.696	0.301	0	B cell
ZNF331	0	1.01554	0.635	0.362	0	B cell
RPL3	0	1.01449	0.976	0.868	0	B cell
RPL32	0	1.01336	0.995	0.959	0	B cell
FAM129C	0	1.00881	0.251	0.007	0	B cell
RPL8	0	0.991734	0.992	0.931	0	B cell
RPS3A	0	0.985342	0.988	0.911	0	B cell
CD24	0	0.982328	0.268	0.015	0	B cell
HERPUD1	0	0.953574	0.747	0.481	0	B cell
EEF2	0	0.947228	0.91	0.678	0	B cell
RPL11	0	0.946872	0.996	0.951	0	B cell
NR4A2	0	0.939325	0.723	0.502	0	B cell
HVCN1	0	0.937769	0.283	0.052	0	B cell
PDLIM1	0	0.932642	0.294	0.035	0	B cell
BTG1	0	0.931011	0.967	0.856	0	B cell
RPSA	0	0.930586	0.969	0.829	0	B cell
EEF1A1	0	0.925455	0.997	0.971	0	B cell
REL	0	0.922533	0.721	0.413	0	B cell
HLA-DPA1	0	0.922383	0.939	0.5	0	B cell
RPL13	0	0.914197	0.996	0.958	0	B cell
NOP53	0	0.912873	0.743	0.431	0	B cell
CCR7	0	0.911364	0.299	0.065	0	B cell
RHOH	0	0.909718	0.649	0.359	0	B cell
RPL23A	0	0.906224	0.982	0.876	0	B cell
TPD52	0	0.904028	0.363	0.101	0	B cell
RPL37	0	0.902101	0.992	0.943	0	B cell
RPL10A	0	0.901579	0.97	0.825	0	B cell
RAB30	0	0.90022	0.291	0.055	0	B cell
RPL18	0	0.897999	0.992	0.935	0	B cell
RPS13	0	0.894381	0.993	0.934	0	B cell
SNX9	0	0.888156	0.453	0.225	0	B cell
RCSD1	0	0.885972	0.486	0.214	0	B cell
RPS25	0	0.879038	0.989	0.921	0	B cell
RPL30	0	0.875377	0.996	0.964	0	B cell
RPL29	0	0.865876	0.987	0.919	0	B cell
PI3	0	5.39445	0.284	0.012	0	Neutrophil
CXCL8	0	4.6984	0.943	0.222	0	Neutrophil
CCL3L1	0	4.21247	0.519	0.2	0	Neutrophil
G0S2	0	3.95336	0.825	0.166	0	Neutrophil
C15orf48	0	3.72857	0.523	0.166	0	Neutrophil
S100A8	0	3.45773	0.768	0.172	0	Neutrophil
CCL4L2	0	3.45096	0.482	0.261	0	Neutrophil
NAMPT	0	3.24657	0.896	0.41	0	Neutrophil
SOD2	0	3.10822	0.854	0.367	0	Neutrophil
HCAR3	0	3.07626	0.315	0.041	0	Neutrophil
CSF3R	0	3.05821	0.495	0.086	0	Neutrophil
BCL2A1	0	2.99401	0.787	0.29	0	Neutrophil
S100A9	0	2.96063	0.726	0.183	0	Neutrophil
TNFAIP6	0	2.94321	0.384	0.055	0	Neutrophil
IFITM2	0	2.9104	0.906	0.732	0	Neutrophil
IL1RN	0	2.90343	0.359	0.129	0	Neutrophil
PLEK	0	2.84854	0.486	0.207	0	Neutrophil
SMIM25	0	2.78655	0.427	0.099	0	Neutrophil
PHACTR1	0	2.7299	0.436	0.132	0	Neutrophil
FCGR3B	0	2.69429	0.281	0.013	0	Neutrophil
SLC25A37	0	2.66576	0.454	0.126	0	Neutrophil
SAT1	0	2.64996	0.95	0.74	0	Neutrophil
TREM1	0	2.63845	0.384	0.094	0	Neutrophil
OSM	0	2.60157	0.264	0.068	0	Neutrophil
AQP9	0	2.59362	0.392	0.08	0	Neutrophil
CLEC4E	0	2.55482	0.308	0.062	0	Neutrophil
IFITM3	0	2.44236	0.579	0.305	0	Neutrophil
IER3	0	2.32373	0.552	0.229	0	Neutrophil
PLAUR	0	2.28476	0.583	0.215	0	Neutrophil
IL1R2	0	2.24276	0.275	0.075	0	Neutrophil
FPR1	0	2.22774	0.327	0.093	0	Neutrophil
FTH1	0	2.21422	0.996	0.963	0	Neutrophil
LST1	0	2.08941	0.441	0.203	0	Neutrophil
NEAT1	0	1.86771	0.812	0.626	0	Neutrophil
NFKBIA	0	1.85564	0.824	0.704	0	Neutrophil
ALOX5AP	0	1.84535	0.68	0.496	0	Neutrophil
SRGN	0	1.69672	0.953	0.88	0	Neutrophil
FCER1G	0	1.5133	0.571	0.287	0	Neutrophil
S100A11	0	1.43945	0.762	0.621	0	Neutrophil
DUSP1	0	1.32621	0.848	0.784	0	Neutrophil
TYROBP	0	1.25534	0.692	0.334	0	Neutrophil
H3F3B	1.75e-300	0.932237	0.933	0.957	4.06e-296	Neutrophil
PTGS2	2.48e-289	2.19764	0.32	0.124	5.74e-285	Neutrophil
SERPINA1	1.13e-286	1.7664	0.371	0.165	2.62e-282	Neutrophil
IL1B	4.49e-278	1.69623	0.401	0.172	1.04e-273	Neutrophil
AC015912.3	2.05e-273	2.50669	0.322	0.135	4.73e-269	Neutrophil
ANP32A	7.07e-263	2.27479	0.427	0.248	1.64e-258	Neutrophil
H3F3A	4.78e-250	1.07536	0.804	0.837	1.11e-245	Neutrophil
GCA	3.15e-234	2.1097	0.317	0.147	7.28e-230	Neutrophil
LITAF	8.07e-199	1.69755	0.574	0.49	1.87e-194	Neutrophil
ACSL1	2.45e-194	1.91692	0.277	0.126	5.68e-190	Neutrophil
NFKBIZ	2.51e-194	1.84982	0.52	0.405	5.82e-190	Neutrophil
IVNS1ABP	1.83e-192	2.04	0.471	0.343	4.23e-188	Neutrophil
GK	7.36e-190	2.02995	0.315	0.163	1.7e-185	Neutrophil
GLUL	3.15e-188	1.64705	0.46	0.293	7.3e-184	Neutrophil
PPIF	9.14e-170	2.25608	0.368	0.226	2.11e-165	Neutrophil
BASP1	3.4e-169	1.89155	0.296	0.152	7.87e-165	Neutrophil
CEBPB	7.6e-159	1.99784	0.394	0.264	1.76e-154	Neutrophil
ICAM1	1.31e-158	1.89617	0.343	0.204	3.04e-154	Neutrophil
SLC11A1	2.35e-145	1.58052	0.259	0.127	5.44e-141	Neutrophil
TRIB1	5.18e-145	1.79796	0.259	0.132	1.2e-140	Neutrophil
CYSTM1	1.78e-136	1.86237	0.276	0.152	4.12e-132	Neutrophil
MARCKS	2.51e-135	1.79473	0.263	0.139	5.81e-131	Neutrophil
TNFAIP3	1.8e-132	0.99039	0.707	0.705	4.16e-128	Neutrophil
MXD1	4.88e-122	1.72641	0.294	0.176	1.13e-117	Neutrophil
NCF1	1.71e-97	1.76976	0.354	0.262	3.96e-93	Neutrophil
RNF149	3.53e-82	1.54948	0.39	0.332	8.17e-78	Neutrophil
CCNL1	1.04e-79	1.25408	0.504	0.518	2.39e-75	Neutrophil
ETS2	5.62e-78	1.5637	0.253	0.162	1.3e-73	Neutrophil
PNRC1	5.56e-77	0.998452	0.638	0.707	1.29e-72	Neutrophil
PPP1R15A	9.81e-77	1.03482	0.633	0.674	2.27e-72	Neutrophil
CCL3	1.3e-76	2.55372	0.384	0.295	3.01e-72	Neutrophil
SDCBP	9.84e-76	1.43939	0.429	0.395	2.28e-71	Neutrophil
LCP2	1.37e-69	1.6351	0.415	0.384	3.16e-65	Neutrophil
SAMSN1	7.33e-69	1.33231	0.492	0.489	1.7e-64	Neutrophil
ITM2B	7.42e-65	0.993616	0.592	0.675	1.72e-60	Neutrophil
ATP2B1-AS1	7.25e-62	1.46874	0.272	0.193	1.68e-57	Neutrophil
CXCR4	1.45e-58	0.988427	0.553	0.569	3.35e-54	Neutrophil
KDM6B	5.37e-57	1.30175	0.331	0.271	1.24e-52	Neutrophil
MCL1	1.52e-34	0.882151	0.535	0.628	3.52e-30	Neutrophil
CCL4	2.86e-34	1.28019	0.484	0.457	6.63e-30	Neutrophil
SPI1	5.46e-34	1.164	0.265	0.216	1.26e-29	Neutrophil
CD83	2.11e-32	0.915381	0.398	0.37	4.88e-28	Neutrophil
HIF1A	4.11e-24	1.2599	0.338	0.34	9.5e-20	Neutrophil
FLOT1	2.44e-22	1.45707	0.251	0.228	5.64e-18	Neutrophil
ASAH1	3.86e-20	1.33794	0.273	0.257	8.94e-16	Neutrophil
UBE2B	5.22e-18	1.12695	0.389	0.446	1.21e-13	Neutrophil
CD55	4.69e-17	1.03252	0.342	0.349	1.09e-12	Neutrophil
GRINA	2.03e-11	1.20945	0.281	0.29	4.69e-07	Neutrophil
PDE4B	7.06e-10	1.45609	0.313	0.343	1.63e-05	Neutrophil
SMCHD1	8.37e-10	1.06288	0.337	0.376	1.94e-05	Neutrophil
NOP10	8.94e-09	1.08952	0.358	0.428	0.000206977	Neutrophil
ISG15	1.95e-08	1.11284	0.263	0.377	0.000450227	Neutrophil
MAP1LC3B	4.87e-08	1.10277	0.403	0.505	0.00112796	Neutrophil
SLC2A3	1.05e-07	1.04688	0.383	0.45	0.00242919	Neutrophil
NINJ1	3.46e-07	1.11197	0.262	0.276	0.00799575	Neutrophil
SOCS3	6.67e-07	1.50358	0.257	0.273	0.0154369	Neutrophil
SMAP2	9.51e-07	1.11431	0.26	0.28	0.0219967	Neutrophil
RILPL2	5.32e-06	1.07595	0.252	0.268	0.123154	Neutrophil
TXNIP	4.03e-05	0.887389	0.359	0.417	0.931379	Neutrophil
S100A2	0	4.94742	0.617	0.028	0	Basal cell/fibroblast
KRT19	0	4.7025	0.719	0.013	0	Basal cell/fibroblast
KRT17	0	4.57416	0.498	0.01	0	Basal cell/fibroblast
KRT15	0	4.07185	0.548	0.006	0	Basal cell/fibroblast
NTS	0	4.00619	0.291	0.007	0	Basal cell/fibroblast
KRT5	0	4.00061	0.669	0.011	0	Basal cell/fibroblast
KRT6A	0	3.97378	0.587	0.009	0	Basal cell/fibroblast
PERP	0	3.74316	0.735	0.08	0	Basal cell/fibroblast
TM4SF1	0	3.64722	0.541	0.006	0	Basal cell/fibroblast
TACSTD2	0	3.60881	0.495	0.014	0	Basal cell/fibroblast
GSTP1	0	3.41563	0.963	0.477	0	Basal cell/fibroblast
IFI27	0	3.37019	0.73	0.07	0	Basal cell/fibroblast
AKR1C2	0	3.30902	0.5	0.005	0	Basal cell/fibroblast
CSTA	0	3.2963	0.628	0.119	0	Basal cell/fibroblast
CD9	0	3.24533	0.757	0.124	0	Basal cell/fibroblast
CALML3	0	3.20922	0.572	0.005	0	Basal cell/fibroblast
HSPB1	0	3.14594	0.86	0.375	0	Basal cell/fibroblast
KRT13	0	3.13907	0.325	0.003	0	Basal cell/fibroblast
FXYD3	0	3.12228	0.684	0.006	0	Basal cell/fibroblast
SFN	0	3.01531	0.531	0.006	0	Basal cell/fibroblast
KRT8	0	2.95076	0.624	0.008	0	Basal cell/fibroblast
S100P	0	2.8115	0.265	0.01	0	Basal cell/fibroblast
GPX2	0	2.77849	0.545	0.005	0	Basal cell/fibroblast
CLDN4	0	2.74795	0.354	0.001	0	Basal cell/fibroblast
S100A14	0	2.73753	0.493	0.005	0	Basal cell/fibroblast
FABP5	0	2.66131	0.666	0.286	0	Basal cell/fibroblast
KRT16	0	2.65785	0.259	0.003	0	Basal cell/fibroblast
S100A16	0	2.54798	0.628	0.004	0	Basal cell/fibroblast
SPINT2	0	2.52581	0.605	0.147	0	Basal cell/fibroblast
MDK	0	2.5108	0.583	0.016	0	Basal cell/fibroblast
KRT18	0	2.42333	0.578	0.012	0	Basal cell/fibroblast
EIF4EBP1	0	2.42091	0.646	0.156	0	Basal cell/fibroblast
LUM	0	2.37904	0.282	0.002	0	Basal cell/fibroblast
GSTA1	0	2.37238	0.276	0.003	0	Basal cell/fibroblast
ELF3	0	2.36846	0.421	0.002	0	Basal cell/fibroblast
DEFB1	0	2.35307	0.357	0.011	0	Basal cell/fibroblast
CD24	0	2.28794	0.448	0.037	0	Basal cell/fibroblast
ADIRF	0	2.28	0.407	0.004	0	Basal cell/fibroblast
CSTB	0	2.22915	0.849	0.439	0	Basal cell/fibroblast
IGFBP2	0	2.22837	0.401	0.011	0	Basal cell/fibroblast
DAPL1	0	2.20759	0.343	0.004	0	Basal cell/fibroblast
EPCAM	0	2.17865	0.392	0.003	0	Basal cell/fibroblast
PFN2	0	2.14378	0.521	0.006	0	Basal cell/fibroblast
MGST1	0	2.10139	0.512	0.035	0	Basal cell/fibroblast
TXN	0	2.05997	0.84	0.457	0	Basal cell/fibroblast
C19orf33	0	2.04643	0.432	0.005	0	Basal cell/fibroblast
S100A11	0	2.03177	0.974	0.62	0	Basal cell/fibroblast
CBR1	0	1.95648	0.521	0.089	0	Basal cell/fibroblast
DSP	0	1.86123	0.447	0.005	0	Basal cell/fibroblast
ALDH3A1	0	1.85776	0.311	0.002	0	Basal cell/fibroblast
PRDX1	0	1.85665	0.848	0.441	0	Basal cell/fibroblast
ASPH	0	1.85651	0.466	0.065	0	Basal cell/fibroblast
JUP	0	1.85426	0.536	0.017	0	Basal cell/fibroblast
CLDN1	0	1.84428	0.291	0.013	0	Basal cell/fibroblast
NME2	0	1.8341	0.896	0.555	0	Basal cell/fibroblast
SLPI	0	1.81973	0.304	0.013	0	Basal cell/fibroblast
NUPR1	0	1.81604	0.44	0.02	0	Basal cell/fibroblast
DSTN	0	1.72807	0.732	0.212	0	Basal cell/fibroblast
IGFBP4	0	1.71347	0.358	0.033	0	Basal cell/fibroblast
CEACAM6	0	1.70837	0.291	0.001	0	Basal cell/fibroblast
AGR2	0	1.70817	0.277	0.001	0	Basal cell/fibroblast
KLF5	0	1.66985	0.474	0.013	0	Basal cell/fibroblast
GSTM3	0	1.66451	0.391	0.028	0	Basal cell/fibroblast
PDLIM1	0	1.65245	0.571	0.057	0	Basal cell/fibroblast
MIF	0	1.64063	0.965	0.769	0	Basal cell/fibroblast
SDC1	0	1.63853	0.452	0.019	0	Basal cell/fibroblast
ID1	0	1.61775	0.385	0.04	0	Basal cell/fibroblast
CLU	0	1.60117	0.257	0.031	0	Basal cell/fibroblast
IFITM3	0	1.6	0.732	0.307	0	Basal cell/fibroblast
PGD	0	1.59878	0.574	0.171	0	Basal cell/fibroblast
CLDN7	0	1.58395	0.414	0.014	0	Basal cell/fibroblast
MAL2	0	1.55638	0.423	0.002	0	Basal cell/fibroblast
BEX3	0	1.50358	0.561	0.066	0	Basal cell/fibroblast
S100A13	0	1.4973	0.5	0.028	0	Basal cell/fibroblast
NQO1	0	1.4707	0.419	0.013	0	Basal cell/fibroblast
SYPL1	0	1.44792	0.591	0.183	0	Basal cell/fibroblast
ANXA2	0	1.44602	0.783	0.34	0	Basal cell/fibroblast
HMGA1	0	1.4415	0.591	0.208	0	Basal cell/fibroblast
TMEM14A	0	1.43892	0.571	0.147	0	Basal cell/fibroblast
DST	0	1.43872	0.414	0.022	0	Basal cell/fibroblast
MYC	0	1.418	0.425	0.065	0	Basal cell/fibroblast
AKR1C3	0	1.40895	0.291	0.015	0	Basal cell/fibroblast
SEM1	0	1.40519	0.83	0.447	0	Basal cell/fibroblast
AKR1C1	0	1.38943	0.303	0.004	0	Basal cell/fibroblast
EPHX1	0	1.38767	0.4	0.015	0	Basal cell/fibroblast
PAX9	0	1.37958	0.339	0.001	0	Basal cell/fibroblast
BLVRB	0	1.35991	0.571	0.144	0	Basal cell/fibroblast
HSBP1	0	1.32879	0.702	0.269	0	Basal cell/fibroblast
NDRG1	0	1.3274	0.47	0.111	0	Basal cell/fibroblast
SERINC2	0	1.31153	0.348	0.018	0	Basal cell/fibroblast
RAB25	0	1.29809	0.43	0.002	0	Basal cell/fibroblast
SPTSSA	0	1.28574	0.523	0.099	0	Basal cell/fibroblast
S100A6	5.61e-277	1.42273	0.944	0.754	1.3e-272	Basal cell/fibroblast
GAPDH	8.83e-263	1.43664	0.981	0.887	2.04e-258	Basal cell/fibroblast
COX5B	3.49e-261	1.55057	0.874	0.572	8.06e-257	Basal cell/fibroblast
ALDOA	8.08e-250	1.38814	0.834	0.552	1.87e-245	Basal cell/fibroblast
PPDPF	4.04e-204	1.56884	0.834	0.627	9.34e-200	Basal cell/fibroblast
GSN	5.21e-162	2.01878	0.382	0.133	1.21e-157	Basal cell/fibroblast
S100A8	1.83e-119	1.50466	0.412	0.186	4.23e-115	Basal cell/fibroblast
AQP3	1.68e-101	1.74938	0.259	0.104	3.89e-97	Basal cell/fibroblast
