# Supplementary material for: Identification of TREM2-positive tumor-associated macrophages in esophageal squamous cell carcinoma: implication for poor prognosis and immunotherapy modulation
Source: Front Immunol. 2023 Apr 28;14:1162032. doi: 10.3389/fimmu.2023.1162032 (PMC10175681; doi:10.3389/fimmu.2023.1162032)
Supplement: Supplementary file 6 [file Table_5.xlsx]

## Sheet: Sheet1
Supplementary Table S5. Clinical features of ESCC patients (qRT-PCR)
ID	Gender	Age (y)	T	N	M	Stage	OS(day)	Status (0:survival,1: death)
1	M	58	4a	1	0	3C	1844	0
2	M	54	3	1	0	3A	1431	0
3	M	74	3	1	0	3A	1817	0
4	M	66	3	1	0	3A	190	1
5	M	43	4b	2	1	4	181	1
6	M	63	3	1	0	3A	882	1
7	M	67	3	0	0	2B	1064	1
8	M	72	3	2	0	3B	150	1
9	F	53	2	1	0	2B	906	1
10	M	48	3	1	0	3A	179	0
11	M	51	2	1	0	2A	2078	0
12	F	65	2	3	0	3C	2129	0
13	M	50	3	3	0	3C	1872	0
14	M	53	3	2	0	3B	1845	0
15	F	62	3	0	0	2B	1520	1
16	M	51	2	0	0	2A	1769	0
17	M	64	1b	1	0	2B	1416	1
18	M	53	3	2	0	3B	1388	1
19	F	66	3	0	0	2A	768	1
20	M	67	2	1	0	2B	1988	0
21	M	87	3	0	0	2B	1795	0
22	M	75	3	2	0	3B	1785	0
The primer pairs of related genes in Qrt-PCR
TREM2	forward [F]	5′-CGGCTGCTCATCTTACTCTTT-3′
	reverse [R]	5′-CATCTTCCTTCACGTGTCTCTC-3′
SPPI	forward [F]	5′-CATATGATGGCCGAGGTGATAG-3
	reverse [R]	5′-CATCCAGCTGACTCGTTTCATA-3′
APOE	forward [F]	5′-CGTTGCTGGTCACATTCCT-3′
	reverse [R]	5′-CCTTCAACTCCTTCATGGTCTC-3′
C1QC	forward [F]	5′-AGGATGGGTACGACGGACTG-3′
	reverse [R]	5′-GTAAGCCGGGTTCTCCCTTC-3′
C1QB	forward [F]	5′-ATGGGGCAGCATCCCAGTA-3'
	reverse [R]	5′-CTCCCTTCTCTCCGAACTCAC-3′
C1QA	forward [F]	5′-TCTGCACTGTACCCGGCTA-3′
	reverse [R]	5′-CCCTGGTAAATGTGACCCTTTT-3′
GAPDH	forward [F]	5′-GATTCCACCCATGGCAAATTC-3′
	reverse [R]	5′-GTCATGAGTCCTTCCACGATAC-3′
