# Supplementary material for: Identification of TREM2-positive tumor-associated macrophages in esophageal squamous cell carcinoma: implication for poor prognosis and immunotherapy modulation
Source: Front Immunol. 2023 Apr 28;14:1162032. doi: 10.3389/fimmu.2023.1162032 (PMC10175681; doi:10.3389/fimmu.2023.1162032)
Supplement: Supplementary file 7 [file Table_6.xlsx]

## Sheet: Sheet1
Supplementary Table S6. Clinical features of ESCC Patients and healthy donors in ELISA
ESCC Patients (n=14)
ID	Age (y)	Gender	Diagnosis	T	N	M	Stage
1	58	F	ESCC	Tis	0	0	1
2	71	M	ESCC	3	0	0	2B
3	62	M	ESCC	4a	2	0	4
4	63	M	ESCC	4a	2	0	4
5	59	M	ESCC	3	1	0	3B
6	62	M	ESCC	3	1	0	3B
7	71	M	ESCC	3	1	0	3B
8	75	M	ESCC	3	0	0	2B
9	71	M	ESCC	1b	2	0	3B
10	64	M	ESCC	3	1	0	3B
11	72	M	ESCC	3	1	0	3B
12	72	M	ESCC	2	0	0	2A
13	60	M	ESCC	1	0	0	1A
14	71	F	ESCC	2	1	0	2B
Healthy Control (n=10)
ID	Age	Gender	Diagnosis
1	26	M	NC
2	23	M	NC
3	28	M	NC
4	31	F	NC
5	36	M	NC
6	30	M	NC
7	24	M	NC
8	23	M	NC
9	24	M	NC
10	28	F	NC
