# Supplementary material for: Identification of TREM2-positive tumor-associated macrophages in esophageal squamous cell carcinoma: implication for poor prognosis and immunotherapy modulation
Source: Front Immunol. 2023 Apr 28;14:1162032. doi: 10.3389/fimmu.2023.1162032 (PMC10175681; doi:10.3389/fimmu.2023.1162032)
Supplement: Supplementary file 8 [file Table_7.xlsx]

## Sheet: Sheet1
Supplementary Table S7. Clinical features of ESCC patients for multiplex immunofluorescence
Group	ID	Score	Gender	Age	Status	OS (days)	Stage	T	N	M
TREM2+TAMs in ESCC (low)	1	0.05	M	74	0	1914	IIIB	3	2	0
	2	0.25	M	58	1	1454	IIIB	3	1	0
	3	0.25	M	47	0	1516	IIB	3	0	0
	4	0.05	M	68	0	1900	IIIB	3	2	0
	5	0.25	M	65	1	393	IVA	3	3	0
	6	0.25	F	62	1	902	IB	1	0	0
	7	0.25	F	57	0	989	IIB	1	1	0
	8	0.05	M	49	0	2806	IIB	3	0	0
	9	0.2	M	50	1	1672	IIIB	3	1	0
	10	0.2	M	59	0	265	IVA	4	0	0
	11	0.05	F	55	0	2580	IIA	2	0	0
	12	0.25	M	82	0	2567	IIIB	3	1	0
	13	0.25	M	69	0	2191	IIIB	3	2	0
	14	0.05	M	57	1	212	IIIB	3	1	0
	15	0.05	M	61	1	1005	IIA	3	0	0
	16	0.1	M	46	1	809	IIIB	3	2	0
	17	0.25	M	73	1	816	IIIB	3	2	0
	18	0.2	M	67	0	2359	IIB	3	0	0
	19	0.25	M	63	1	1841	IIIA	2	1	0
	20	0.05	M	66	1	295	IIB	1	1	0
	21	0.1	F	56	1	614	IA	1	0	0
	22	0.05	F	74	0	1814	IB	1	0	0
	23	0.1	M	69	1	1045	IIIB	3	1	0
TREM2+TAMs in ESCC (high)	24	0.45	F	66	1	842	IIB	3	0	0
	25	0.3	F	59	1	446	IIA	2	0	0
	26	0.35	M	61	1	575	IIIA	1	2	0
	27	0.35	M	64	0	2618	IIB	3	0	0
	28	0.75	M	65	1	415	IIIB	3	1	0
	29	0.6	F	55	0	2607	IIB	3	0	0
	30	0.65	F	72	0	443	IB	2	0	0
	31	0.7	F	47	0	1568	IIIA	2	1	0
	32	0.6	M	48	1	2583	IIA	2	0	0
	33	0.85	F	72	0	2565	IIIB	3	1	0
	34	0.3	F	69	1	363	IIIB	3	2	0
	35	0.6	F	61	1	575	IIIB	3	1	0
	36	0.5	M	59	1	783	IIA	3	0	0
	37	0.45	M	70	1	385	IIIB	3	1	0
	38	0.35	M	55	1	503	IIIB	3	1	0
	39	0.45	M	68	0	1903	IB	1	0	0
	40	0.4	M	67	1	386	IIIB	3	1	0
	41	0.4	M	48	1	188	IVA	3	3	0
	42	0.35	M	49	1	205	IIB	3	0	0
	43	0.35	M	73	1	177	IIIB	3	2	0
	44	0.35	M	75	1	165	IIIB	3	1	0
	45	0.75	M	77	1	129	IVA	4a	2	0
