# Supplementary material for: Identification of TREM2-positive tumor-associated macrophages in esophageal squamous cell carcinoma: implication for poor prognosis and immunotherapy modulation
Source: Front Immunol. 2023 Apr 28;14:1162032. doi: 10.3389/fimmu.2023.1162032 (PMC10175681; doi:10.3389/fimmu.2023.1162032)
Supplement: Supplementary file 9 [file Table_8.xlsx]

## Sheet: Supplementary_Table_S8
Supplementary Table S8. Significantly overexpressed genes in each cell type of melanomas treated with ICB therapy
Gene	p_val	avg_log2FC	pct.1	pct.2	p_val_adj	Cell type
FGFBP2	0	2.36033	0.597	0.019	0	CD8 CTL
GNLY	0	2.252	0.867	0.142	0	CD8 CTL
S1PR5	0	1.71255	0.444	0.024	0	CD8 CTL
KLRF1	0	1.69792	0.362	0.012	0	CD8 CTL
SH2D1B	0	1.36947	0.296	0.019	0	CD8 CTL
NCAM1	0	1.10895	0.26	0.011	0	CD8 CTL
CX3CR1	2.03e-306	1.47141	0.36	0.044	9.3e-302	CD8 CTL
FCGR3A	1.28e-305	1.69675	0.523	0.104	5.86e-301	CD8 CTL
NKG7	7.16e-275	1.10184	0.973	0.498	3.28e-270	CD8 CTL
GZMB	8.21e-271	1.37953	0.807	0.293	3.77e-266	CD8 CTL
PRF1	9.52e-263	1.1842	0.915	0.443	4.37e-258	CD8 CTL
TRDC	9.09e-259	1.49142	0.43	0.072	4.17e-254	CD8 CTL
B3GNT7	2.11e-250	1.33587	0.329	0.045	9.69e-246	CD8 CTL
C1orf21	1.92e-234	1.12858	0.377	0.062	8.82e-230	CD8 CTL
KLRD1	5.08e-232	1.36015	0.699	0.231	2.33e-227	CD8 CTL
CTSW	2.75e-227	1.18571	0.831	0.358	1.26e-222	CD8 CTL
GPR56	8.09e-222	1.34273	0.606	0.176	3.71e-217	CD8 CTL
OSBPL5	4.6e-215	1.13601	0.262	0.032	2.11e-210	CD8 CTL
SPON2	2.66e-214	1.44566	0.487	0.12	1.22e-209	CD8 CTL
TGFBR3	8.57e-204	1.22148	0.481	0.115	3.93e-199	CD8 CTL
GZMH	1.33e-198	1.27628	0.712	0.275	6.12e-194	CD8 CTL
PLAC8	4.89e-196	1.2773	0.637	0.206	2.24e-191	CD8 CTL
TYROBP	1.98e-169	1.35575	0.443	0.12	9.08e-165	CD8 CTL
TXK	4.16e-162	1.17931	0.341	0.071	1.91e-157	CD8 CTL
FCGR3B	2.95e-156	0.878902	0.319	0.065	1.35e-151	CD8 CTL
RAP1GAP2	2.38e-152	0.85242	0.271	0.048	1.09e-147	CD8 CTL
KLRC1	7.55e-148	1.19895	0.34	0.078	3.47e-143	CD8 CTL
PTGDR	3.73e-145	1.05038	0.274	0.05	1.71e-140	CD8 CTL
ITGAM	2.98e-131	1.11066	0.327	0.081	1.37e-126	CD8 CTL
FGR	1.85e-123	1.17502	0.379	0.111	8.49e-119	CD8 CTL
HOPX	1.19e-120	1.15963	0.45	0.153	5.45e-116	CD8 CTL
PXN	1.37e-120	1.02305	0.557	0.229	6.28e-116	CD8 CTL
KLRB1	5.53e-119	1.147	0.41	0.127	2.54e-114	CD8 CTL
FLNA	9.05e-108	0.674302	0.853	0.624	4.15e-103	CD8 CTL
CD300A	1.13e-106	1.08797	0.393	0.131	5.21e-102	CD8 CTL
FCER1G	1.57e-106	1.17024	0.359	0.115	7.19e-102	CD8 CTL
CST7	3.76e-101	0.70077	0.829	0.543	1.73e-96	CD8 CTL
FCRL6	1.31e-100	1.07667	0.315	0.089	5.99e-96	CD8 CTL
ADRB2	1.6e-91	1.0062	0.301	0.087	7.32e-87	CD8 CTL
TRGC1	1.47e-87	0.874981	0.486	0.21	6.74e-83	CD8 CTL
TTC38	4.38e-87	0.980759	0.313	0.099	2.01e-82	CD8 CTL
FOSL2	5.57e-87	0.760965	0.767	0.481	2.56e-82	CD8 CTL
AUTS2	1.22e-86	0.703203	0.305	0.089	5.61e-82	CD8 CTL
CLIC3	3.16e-86	1.01141	0.328	0.108	1.45e-81	CD8 CTL
CCL5	4.57e-84	0.611208	0.916	0.619	2.1e-79	CD8 CTL
SAMD3	8.51e-82	0.907856	0.512	0.237	3.91e-77	CD8 CTL
IFITM2	2.16e-81	0.346566	0.953	0.865	9.93e-77	CD8 CTL
ITGB2	6.2e-79	0.468442	0.88	0.749	2.84e-74	CD8 CTL
STAT4	2.09e-77	0.697689	0.744	0.483	9.57e-73	CD8 CTL
CCL4	1.08e-75	0.788004	0.661	0.405	4.98e-71	CD8 CTL
CALM1	3.47e-75	0.289184	0.959	0.919	1.59e-70	CD8 CTL
GZMA	1.1e-74	0.704252	0.709	0.433	5.06e-70	CD8 CTL
IL2RB	1.42e-73	0.676951	0.742	0.495	6.54e-69	CD8 CTL
LITAF	3.96e-73	0.605157	0.769	0.579	1.81e-68	CD8 CTL
BIN2	5.8e-72	0.770628	0.633	0.394	2.66e-67	CD8 CTL
PIP4K2A	9.27e-72	0.441693	0.888	0.771	4.25e-67	CD8 CTL
KLRC2	7.05e-69	0.681958	0.284	0.09	3.23e-64	CD8 CTL
ZEB2	6.19e-68	0.841535	0.571	0.344	2.84e-63	CD8 CTL
IFITM1	6.6e-68	0.462064	0.862	0.683	3.03e-63	CD8 CTL
CD247	3.43e-67	0.734545	0.634	0.41	1.57e-62	CD8 CTL
XCL1	4.64e-66	0.805488	0.293	0.102	2.13e-61	CD8 CTL
AOAH	1.1e-65	0.761079	0.592	0.34	5.02e-61	CD8 CTL
KLRC3	4.51e-65	0.75449	0.284	0.097	2.07e-60	CD8 CTL
PTGER2	1e-63	0.839178	0.287	0.1	4.59e-59	CD8 CTL
ZNF683	5.97e-63	0.797112	0.257	0.083	2.74e-58	CD8 CTL
KLRK1	1.74e-62	0.618586	0.748	0.485	7.99e-58	CD8 CTL
CEP78	2.48e-61	0.822389	0.288	0.105	1.14e-56	CD8 CTL
ZAP70	5.97e-61	0.580631	0.748	0.529	2.74e-56	CD8 CTL
XCL2	2.65e-59	0.856913	0.269	0.094	1.22e-54	CD8 CTL
S1PR1	4.38e-58	0.787384	0.382	0.165	2.01e-53	CD8 CTL
BIN2P1	1.59e-56	0.405891	0.345	0.149	7.29e-52	CD8 CTL
ID2	2.24e-54	0.532852	0.742	0.557	1.03e-49	CD8 CTL
TSPAN32	1.57e-52	0.779875	0.279	0.107	7.21e-48	CD8 CTL
RASA3	1.82e-52	0.697069	0.46	0.236	8.33e-48	CD8 CTL
PLEK	1.93e-51	0.824739	0.42	0.229	8.87e-47	CD8 CTL
CCL4L1	4.1e-51	0.665866	0.598	0.376	1.88e-46	CD8 CTL
ITGB1	2.04e-50	0.652017	0.612	0.417	9.37e-46	CD8 CTL
C1orf56	3.88e-50	0.412147	0.818	0.753	1.78e-45	CD8 CTL
C20orf112	1.48e-49	0.687886	0.516	0.305	6.78e-45	CD8 CTL
MCTP2	5e-49	0.765502	0.399	0.2	2.29e-44	CD8 CTL
ANXA1	4.43e-47	0.588476	0.658	0.456	2.03e-42	CD8 CTL
LINC00861	5.79e-47	0.689489	0.403	0.199	2.66e-42	CD8 CTL
SRGN	4.65e-45	0.253421	0.904	0.851	2.13e-40	CD8 CTL
SYNE1	6.57e-45	0.577783	0.655	0.458	3.02e-40	CD8 CTL
CD97	2.61e-44	0.459171	0.745	0.615	1.2e-39	CD8 CTL
SELPLG	3.37e-44	0.548059	0.655	0.5	1.55e-39	CD8 CTL
EFHD2	1.17e-43	0.676672	0.35	0.175	5.36e-39	CD8 CTL
GZMM	3.58e-43	0.728774	0.38	0.193	1.64e-38	CD8 CTL
RNF125	2.17e-42	0.637126	0.419	0.221	9.95e-38	CD8 CTL
SYTL3	2.99e-42	0.643834	0.562	0.361	1.37e-37	CD8 CTL
IER2	3.94e-42	0.433525	0.726	0.619	1.81e-37	CD8 CTL
LCP1	8.62e-42	0.25148	0.867	0.837	3.96e-37	CD8 CTL
MAFF	5.92e-41	0.726211	0.27	0.118	2.72e-36	CD8 CTL
ITGAX	1.9e-39	0.728888	0.326	0.166	8.73e-35	CD8 CTL
B4GALT1	8.73e-39	0.368289	0.793	0.701	4e-34	CD8 CTL
CTC-250I14.6	1.83e-38	0.483943	0.636	0.48	8.4e-34	CD8 CTL
RP11-53I6.2	5.74e-38	0.728979	0.266	0.118	2.63e-33	CD8 CTL
ARL4C	6.17e-38	0.593893	0.541	0.369	2.83e-33	CD8 CTL
MYO1F	6.92e-38	0.596703	0.557	0.386	3.17e-33	CD8 CTL
RUNX3	1.41e-37	0.541196	0.609	0.436	6.49e-33	CD8 CTL
P2RY8	2.76e-37	0.573572	0.452	0.26	1.27e-32	CD8 CTL
CD4	0	1.26135	0.641	0.19	0	Treg
TNFRSF4	0	1.14656	0.352	0.06	0	Treg
TNFRSF18	0	1.03169	0.427	0.122	0	Treg
TNFRSF25	0	0.95349	0.425	0.127	0	Treg
FOXP3	0	0.870427	0.269	0.022	0	Treg
CD28	2.42e-298	0.85112	0.569	0.236	1.11e-293	Treg
IL7R	3.57e-296	0.901494	0.611	0.266	1.64e-291	Treg
SPOCK2	8.99e-289	0.718989	0.799	0.448	4.12e-284	Treg
MAF	5.83e-274	0.765452	0.498	0.198	2.67e-269	Treg
ICOS	1.17e-273	0.882444	0.52	0.212	5.36e-269	Treg
FAAH2	1.26e-234	0.742131	0.26	0.064	5.76e-230	Treg
PBXIP1	9.34e-227	0.662827	0.721	0.418	4.29e-222	Treg
ESPN	1.39e-222	0.534652	0.307	0.089	6.38e-218	Treg
CD5	8.99e-212	0.720319	0.561	0.271	4.13e-207	Treg
ZC3H12D	2.5e-207	0.736347	0.42	0.169	1.15e-202	Treg
LEF1	1.96e-204	0.778304	0.271	0.077	8.97e-200	Treg
TMEM173	3.32e-197	0.766897	0.528	0.269	1.52e-192	Treg
LTB	5.09e-180	0.726895	0.51	0.245	2.33e-175	Treg
RORA	2.43e-157	0.625459	0.47	0.23	1.11e-152	Treg
TIAM1	8.34e-145	0.596382	0.336	0.145	3.83e-140	Treg
TBC1D4	1.53e-141	0.646082	0.366	0.168	7.01e-137	Treg
TRAC	3.3e-139	0.445903	0.924	0.652	1.51e-134	Treg
ARID5B	1.36e-134	0.506268	0.703	0.482	6.24e-130	Treg
BATF	4.04e-130	0.613592	0.468	0.254	1.85e-125	Treg
CTLA4	5.36e-130	0.579779	0.509	0.281	2.46e-125	Treg
KLRB1	1.04e-129	0.693059	0.278	0.108	4.77e-125	Treg
PHACTR2	5.9e-119	0.518605	0.417	0.222	2.71e-114	Treg
CORO1B	1.76e-112	0.623261	0.364	0.194	8.1e-108	Treg
PHTF2	3.59e-111	0.568312	0.402	0.215	1.65e-106	Treg
HS3ST3B1	3.23e-106	0.566296	0.281	0.126	1.48e-101	Treg
MBOAT1	7.16e-104	0.562254	0.39	0.211	3.28e-99	Treg
LAT	8.28e-103	0.496232	0.584	0.362	3.8e-98	Treg
DGKA	2.14e-98	0.485038	0.603	0.402	9.83e-94	Treg
TCF7	6.11e-97	0.493234	0.443	0.251	2.8e-92	Treg
PVT1	8.25e-96	0.528032	0.393	0.22	3.79e-91	Treg
ZC3H8	1.88e-95	0.468927	0.255	0.111	8.64e-91	Treg
PASK	1.05e-94	0.536157	0.257	0.114	4.83e-90	Treg
CD2	4.4e-93	0.386959	0.83	0.597	2.02e-88	Treg
CTSB	6.43e-92	0.445782	0.625	0.43	2.95e-87	Treg
TNIK	7.61e-92	0.459198	0.333	0.169	3.49e-87	Treg
TESPA1	1.91e-88	0.489323	0.415	0.239	8.77e-84	Treg
ITK	5.53e-88	0.416514	0.647	0.437	2.54e-83	Treg
PBX4	3.51e-87	0.511871	0.252	0.114	1.61e-82	Treg
GK	3.84e-84	0.524396	0.315	0.168	1.76e-79	Treg
PIK3IP1	1.22e-83	0.450793	0.589	0.396	5.58e-79	Treg
TNFAIP3	1.49e-79	0.28974	0.899	0.771	6.85e-75	Treg
FXYD5	2.1e-79	0.334013	0.78	0.633	9.63e-75	Treg
RHBDD2	1.28e-76	0.491495	0.448	0.286	5.86e-72	Treg
CD6	1.86e-75	0.386148	0.562	0.372	8.52e-71	Treg
TRBC2	4.89e-75	0.303911	0.985	0.779	2.25e-70	Treg
NR3C1	1.72e-74	0.499514	0.484	0.334	7.88e-70	Treg
SLAMF1	7.22e-73	0.493611	0.299	0.159	3.31e-68	Treg
PIM2	1.28e-71	0.322524	0.793	0.647	5.88e-67	Treg
NDFIP1	5.7e-70	0.393059	0.525	0.371	2.61e-65	Treg
RCAN3	8.16e-70	0.454202	0.321	0.182	3.75e-65	Treg
SDC4	5.93e-69	0.481189	0.263	0.14	2.72e-64	Treg
GPR183	7.42e-69	0.497018	0.432	0.281	3.41e-64	Treg
STAM	2.74e-68	0.467395	0.28	0.152	1.26e-63	Treg
IL6ST	3.72e-66	0.429065	0.475	0.323	1.71e-61	Treg
SOD1	8.05e-63	0.323116	0.719	0.579	3.69e-58	Treg
NFKBIA	1.01e-62	0.313097	0.762	0.624	4.63e-58	Treg
RP11-264B17.5	1.06e-62	0.409841	0.371	0.221	4.87e-58	Treg
EML4	1.87e-62	0.273788	0.839	0.7	8.59e-58	Treg
FYB	2.74e-62	0.264944	0.853	0.708	1.26e-57	Treg
ADAM19	4.88e-62	0.376685	0.532	0.371	2.24e-57	Treg
IL32	3.12e-61	0.315337	0.853	0.658	1.43e-56	Treg
ITM2A	1.01e-60	0.385295	0.564	0.402	4.61e-56	Treg
CCR7	7.59e-60	0.453736	0.301	0.168	3.48e-55	Treg
LDHB	6.06e-59	0.29257	0.737	0.614	2.78e-54	Treg
SUSD3	6.95e-59	0.455561	0.271	0.15	3.19e-54	Treg
CDC14A	2.41e-58	0.411991	0.307	0.18	1.1e-53	Treg
FLT3LG	4.34e-57	0.432387	0.284	0.163	1.99e-52	Treg
OXNAD1	7.64e-57	0.385447	0.435	0.288	3.51e-52	Treg
CD3D	7.73e-57	0.325825	0.776	0.572	3.55e-52	Treg
THADA	8.08e-54	0.423304	0.299	0.18	3.71e-49	Treg
LEPROTL1	6.58e-53	0.342617	0.621	0.483	3.02e-48	Treg
STAT4	6.76e-53	0.32262	0.632	0.463	3.1e-48	Treg
LMNA	8.61e-53	0.44274	0.363	0.236	3.95e-48	Treg
FAS	3.9e-51	0.41757	0.321	0.2	1.79e-46	Treg
BIRC3	1.05e-50	0.304446	0.703	0.565	4.8e-46	Treg
AAK1	1.3e-50	0.332262	0.557	0.413	5.98e-46	Treg
PRDX2	5.66e-50	0.374368	0.472	0.334	2.59e-45	Treg
RP11-138A9.2	3.76e-48	0.328222	0.612	0.474	1.72e-43	Treg
GOLGA8B	1.05e-47	0.329123	0.425	0.287	4.81e-43	Treg
LCK	1.22e-47	0.299321	0.726	0.55	5.59e-43	Treg
CNST	1.77e-47	0.350934	0.317	0.198	8.12e-43	Treg
RP11-61L23.2	8.16e-47	0.374899	0.337	0.217	3.74e-42	Treg
TRAF1	1.25e-46	0.336503	0.432	0.302	5.73e-42	Treg
S100A4	6.71e-46	0.286585	0.661	0.54	3.08e-41	Treg
NABP1	3.19e-45	0.370261	0.488	0.368	1.46e-40	Treg
TRIB2	4.67e-45	0.337763	0.268	0.159	2.14e-40	Treg
PELI1	1.56e-44	0.377809	0.361	0.243	7.17e-40	Treg
PHLDA1	8.91e-44	0.293472	0.46	0.327	4.09e-39	Treg
CD247	3.34e-43	0.29214	0.551	0.39	1.53e-38	Treg
TLK1	4.34e-43	0.291307	0.583	0.454	1.99e-38	Treg
CD3G	5.66e-43	0.277787	0.868	0.647	2.59e-38	Treg
GOLGA8A	6.3e-43	0.298897	0.397	0.271	2.89e-38	Treg
BCL11B	6.3e-43	0.25309	0.438	0.305	2.89e-38	Treg
RP11-356I2.4	6.22e-41	0.309082	0.442	0.318	2.85e-36	Treg
DNPH1	8.13e-41	0.400343	0.323	0.218	3.73e-36	Treg
FAM107B	1.96e-40	0.329236	0.421	0.299	9e-36	Treg
CD82	2.8e-39	0.317492	0.476	0.349	1.29e-34	Treg
CD8A	0	1.53564	0.828	0.213	0	CD8 Tex
CD8B	0	1.43418	0.635	0.128	0	CD8 Tex
NKG7	0	1.05599	0.836	0.342	0	CD8 Tex
KLRK1	0	1.00196	0.797	0.327	0	CD8 Tex
GZMK	0	0.959287	0.567	0.222	0	CD8 Tex
CCL5	0	0.956474	0.94	0.46	0	CD8 Tex
CCL4	0	0.932902	0.649	0.286	0	CD8 Tex
GZMA	0	0.914597	0.703	0.3	0	CD8 Tex
GZMH	0	0.904581	0.493	0.185	0	CD8 Tex
PRF1	0	0.869233	0.719	0.321	0	CD8 Tex
CCL4L1	0	0.833132	0.602	0.265	0	CD8 Tex
KLRC4-KLRK1	0	0.827312	0.486	0.172	0	CD8 Tex
CTSW	0	0.823561	0.598	0.257	0	CD8 Tex
CST7	0	0.82222	0.817	0.409	0	CD8 Tex
PDCD1	0	0.810429	0.509	0.219	0	CD8 Tex
CD8BP	0	0.71052	0.327	0.059	0	CD8 Tex
CD3G	7.19e-298	0.561651	0.907	0.566	3.3e-293	CD8 Tex
VCAM1	3.47e-291	0.880712	0.282	0.072	1.59e-286	CD8 Tex
TRAC	2.68e-290	0.565418	0.922	0.58	1.23e-285	CD8 Tex
CRTAM	1.29e-289	0.852731	0.398	0.149	5.9e-285	CD8 Tex
TNFRSF9	5.51e-285	0.831357	0.36	0.123	2.53e-280	CD8 Tex
LAG3	9.47e-284	0.725524	0.398	0.143	4.35e-279	CD8 Tex
CCL4L2	1.01e-281	0.721296	0.491	0.216	4.63e-277	CD8 Tex
DUSP4	1.46e-277	0.660111	0.644	0.358	6.71e-273	CD8 Tex
CXCL13	6.01e-272	0.876517	0.331	0.103	2.76e-267	CD8 Tex
CD3E	2.87e-266	0.517357	0.87	0.544	1.32e-261	CD8 Tex
KLRC4	2.32e-262	0.746196	0.341	0.114	1.06e-257	CD8 Tex
LYST	1.4e-247	0.560225	0.746	0.5	6.43e-243	CD8 Tex
FYN	3.69e-245	0.507699	0.844	0.559	1.69e-240	CD8 Tex
CD2	1.73e-241	0.539801	0.839	0.53	7.95e-237	CD8 Tex
APOBEC3G	4.14e-240	0.587713	0.7	0.455	1.9e-235	CD8 Tex
CBLB	1.07e-233	0.519156	0.782	0.515	4.89e-229	CD8 Tex
IFNG	2.56e-233	0.746339	0.407	0.17	1.18e-228	CD8 Tex
CD3D	1.96e-222	0.541546	0.81	0.498	9e-218	CD8 Tex
IL32	1.75e-216	0.504583	0.896	0.582	8.03e-212	CD8 Tex
GZMB	5.96e-216	0.705471	0.479	0.225	2.73e-211	CD8 Tex
TOX	5.66e-215	0.588812	0.483	0.243	2.6e-210	CD8 Tex
CXCR6	4.43e-211	0.75948	0.384	0.169	2.03e-206	CD8 Tex
PRKCH	4.67e-211	0.498972	0.772	0.5	2.14e-206	CD8 Tex
KLRD1	5.55e-207	0.705152	0.399	0.171	2.55e-202	CD8 Tex
OASL	3.03e-204	0.691241	0.424	0.203	1.39e-199	CD8 Tex
SH2D2A	4.54e-203	0.5218	0.654	0.381	2.08e-198	CD8 Tex
TIGIT	3.08e-201	0.611523	0.558	0.307	1.41e-196	CD8 Tex
TRBC2	1.8e-199	0.416673	0.989	0.722	8.25e-195	CD8 Tex
RAB27A	1.21e-196	0.630865	0.486	0.262	5.55e-192	CD8 Tex
THEMIS	4.26e-190	0.585023	0.38	0.168	1.96e-185	CD8 Tex
SLA2	4.45e-181	0.584716	0.45	0.231	2.04e-176	CD8 Tex
ITM2A	3.09e-179	0.568435	0.587	0.345	1.42e-174	CD8 Tex
HNRNPLL	3.29e-177	0.524443	0.564	0.336	1.51e-172	CD8 Tex
IL2RB	8.79e-177	0.488022	0.67	0.413	4.03e-172	CD8 Tex
DTHD1	4.38e-174	0.583326	0.33	0.143	2.01e-169	CD8 Tex
ID2	1.44e-170	0.481387	0.705	0.487	6.61e-166	CD8 Tex
DUSP2	2.89e-170	0.439783	0.799	0.593	1.33e-165	CD8 Tex
F2R	1.57e-169	0.57244	0.337	0.147	7.18e-165	CD8 Tex
RGS1	2.4e-167	0.389263	0.857	0.677	1.1e-162	CD8 Tex
HAVCR2	6.57e-163	0.62465	0.449	0.26	3.02e-158	CD8 Tex
INPP4B	5.63e-162	0.508567	0.534	0.304	2.58e-157	CD8 Tex
CD7	1.94e-160	0.405063	0.637	0.391	8.9e-156	CD8 Tex
CTD-2313F11.1	1.03e-156	0.391315	0.311	0.135	4.72e-152	CD8 Tex
CD27	2.56e-156	0.532585	0.55	0.328	1.18e-151	CD8 Tex
PTPN22	3.22e-155	0.470933	0.605	0.388	1.48e-150	CD8 Tex
ATXN1	4.81e-154	0.475436	0.618	0.409	2.21e-149	CD8 Tex
AC092580.4	5.8e-153	0.643756	0.277	0.11	2.66e-148	CD8 Tex
CTLA4	2.97e-148	0.548158	0.453	0.252	1.36e-143	CD8 Tex
GPR56	7.53e-146	0.539081	0.308	0.134	3.46e-141	CD8 Tex
SH2D1A	1.42e-145	0.530153	0.502	0.292	6.52e-141	CD8 Tex
JAKMIP1	1.84e-144	0.528308	0.288	0.126	8.44e-140	CD8 Tex
SNAP47	1.34e-143	0.610276	0.359	0.187	6.13e-139	CD8 Tex
SIRPG	5.54e-143	0.534187	0.465	0.263	2.54e-138	CD8 Tex
DFNB31	2.1e-139	0.452984	0.309	0.142	9.62e-135	CD8 Tex
RP11-94L15.2	9.27e-138	0.416321	0.571	0.359	4.25e-133	CD8 Tex
RARRES3	1.02e-135	0.48132	0.604	0.403	4.66e-131	CD8 Tex
SLA	1.12e-135	0.426265	0.708	0.517	5.16e-131	CD8 Tex
RNF19A	1.56e-135	0.391498	0.771	0.575	7.14e-131	CD8 Tex
SYTL3	9.78e-132	0.491955	0.492	0.301	4.49e-127	CD8 Tex
NAB1	2.06e-126	0.534078	0.362	0.196	9.47e-122	CD8 Tex
PRDM1	7.34e-126	0.388618	0.705	0.502	3.37e-121	CD8 Tex
TUBA4A	1.48e-125	0.477346	0.599	0.409	6.79e-121	CD8 Tex
TNFSF9	5.82e-124	0.503108	0.323	0.166	2.67e-119	CD8 Tex
CD96	1.43e-123	0.428861	0.638	0.42	6.55e-119	CD8 Tex
COTL1	1.75e-123	0.337164	0.804	0.648	8.04e-119	CD8 Tex
SLFN12L	3.54e-123	0.428744	0.417	0.231	1.62e-118	CD8 Tex
IKZF3	1.49e-119	0.432837	0.545	0.347	6.83e-115	CD8 Tex
DGKH	3.8e-119	0.354695	0.281	0.133	1.74e-114	CD8 Tex
RUNX3	1.01e-117	0.387594	0.566	0.375	4.62e-113	CD8 Tex
LCK	1.93e-116	0.396543	0.729	0.501	8.85e-112	CD8 Tex
LINC00152	7.91e-115	0.397418	0.633	0.45	3.63e-110	CD8 Tex
APOBEC3C	1.21e-111	0.276142	0.842	0.743	5.56e-107	CD8 Tex
TRGC2	1.08e-109	0.52012	0.353	0.192	4.97e-105	CD8 Tex
MYO7A	1.2e-108	0.444941	0.254	0.12	5.52e-104	CD8 Tex
TNFAIP3	3.42e-108	0.301882	0.884	0.745	1.57e-103	CD8 Tex
HCST	1.64e-107	0.414825	0.596	0.436	7.51e-103	CD8 Tex
CCR5	3.44e-107	0.52841	0.339	0.194	1.58e-102	CD8 Tex
PAM	1.08e-106	0.479884	0.35	0.195	4.96e-102	CD8 Tex
ITK	5.9e-106	0.380969	0.607	0.403	2.71e-101	CD8 Tex
CHST12	1.32e-105	0.495762	0.354	0.2	6.05e-101	CD8 Tex
PHLDA1	1.42e-105	0.411138	0.458	0.292	6.51e-101	CD8 Tex
NELL2	4.43e-105	0.479475	0.314	0.163	2.03e-100	CD8 Tex
PYHIN1	9.79e-105	0.425856	0.493	0.308	4.49e-100	CD8 Tex
GBP5	9.35e-101	0.388251	0.589	0.413	4.29e-96	CD8 Tex
PSTPIP1	9.05e-100	0.440132	0.486	0.322	4.15e-95	CD8 Tex
TMEM2	7.73e-99	0.352873	0.691	0.515	3.55e-94	CD8 Tex
MALAT1	1.06e-252	0.407209	1	1	4.85e-248	CD8 T naive
MT-RNR2	3.09e-245	0.382486	1	1	1.42e-240	CD8 T naive
MT-RNR1	1.48e-239	0.384739	0.999	1	6.79e-235	CD8 T naive
MT-ND4L	1.22e-208	0.371876	0.988	0.995	5.62e-204	CD8 T naive
MT-CO1	1.66e-188	0.358176	0.989	0.996	7.64e-184	CD8 T naive
MT-ND4	2.27e-188	0.377433	0.99	0.997	1.04e-183	CD8 T naive
MT-CO2	8.47e-180	0.358003	0.982	0.994	3.89e-175	CD8 T naive
RPL13A	8.04e-176	0.308195	0.981	0.995	3.69e-171	CD8 T naive
HNRNPH1	3.71e-171	0.329966	0.992	0.999	1.7e-166	CD8 T naive
RPL13	1.23e-164	0.295621	0.965	0.993	5.63e-160	CD8 T naive
MTRNR2L12	3.4e-162	0.415106	0.968	0.955	1.56e-157	CD8 T naive
MT-ND1	2.79e-160	0.359248	0.975	0.989	1.28e-155	CD8 T naive
RPL41	3.64e-157	0.270421	0.971	0.997	1.67e-152	CD8 T naive
NPIPB4	4.05e-155	0.370986	0.955	0.972	1.86e-150	CD8 T naive
MT-ND2	1.38e-154	0.370875	0.972	0.98	6.33e-150	CD8 T naive
MT-CYB	7.19e-150	0.383805	0.933	0.956	3.3e-145	CD8 T naive
HLA-B	8.75e-146	0.256444	0.996	1	4.01e-141	CD8 T naive
RPL10	5.54e-141	0.256606	0.972	0.996	2.54e-136	CD8 T naive
RPS3	6.46e-140	0.263826	0.944	0.987	2.96e-135	CD8 T naive
MT-ND5	7.26e-137	0.355992	0.956	0.974	3.33e-132	CD8 T naive
RPS27	2.35e-135	0.257501	0.936	0.983	1.08e-130	CD8 T naive
RPL28	8.93e-134	0.264963	0.926	0.97	4.1e-129	CD8 T naive
MTND2P28	1.44e-132	0.402846	0.915	0.91	6.59e-128	CD8 T naive
RPS18	1.07e-130	0.290956	0.914	0.954	4.9e-126	CD8 T naive
TRBC2	5.56e-113	0.381554	0.901	0.813	2.55e-108	CD8 T naive
RPLP2	2.92e-109	0.251367	0.89	0.951	1.34e-104	CD8 T naive
NPIPB5	2.32e-108	0.36773	0.92	0.937	1.06e-103	CD8 T naive
PTPRC	1.54e-101	0.295482	0.958	0.98	7.06e-97	CD8 T naive
MTRNR2L2	8.19e-101	0.406592	0.962	0.963	3.76e-96	CD8 T naive
MT-CO3	1.38e-98	0.340491	0.873	0.919	6.34e-94	CD8 T naive
MT-ATP6	7.09e-95	0.322946	0.91	0.951	3.25e-90	CD8 T naive
NPIPB3	7.41e-84	0.389896	0.882	0.91	3.4e-79	CD8 T naive
RPL13AP5	3.25e-83	0.262739	0.875	0.93	1.49e-78	CD8 T naive
NLRC5	1.35e-81	0.498649	0.78	0.719	6.2e-77	CD8 T naive
RPL10P3	3.21e-81	0.254981	0.885	0.917	1.47e-76	CD8 T naive
RPS2	1.23e-75	0.310444	0.79	0.852	5.63e-71	CD8 T naive
TCF7	2.01e-72	0.841067	0.487	0.275	9.23e-68	CD8 T naive
ARHGEF1	8.34e-72	0.480134	0.771	0.738	3.83e-67	CD8 T naive
MTRNR2L1	2.85e-68	0.556828	0.787	0.732	1.31e-63	CD8 T naive
MT-ND3	7.67e-66	0.301827	0.781	0.848	3.52e-61	CD8 T naive
RNF213	8.44e-66	0.393766	0.88	0.867	3.87e-61	CD8 T naive
CD3E	1.48e-62	0.443299	0.752	0.656	6.8e-58	CD8 T naive
FYB	7.07e-61	0.454393	0.808	0.731	3.24e-56	CD8 T naive
MT-ATP8	2.75e-57	0.304701	0.771	0.841	1.26e-52	CD8 T naive
LINC00861	3.53e-55	0.797827	0.377	0.198	1.62e-50	CD8 T naive
CD3G	2.28e-54	0.362896	0.737	0.687	1.05e-49	CD8 T naive
EVL	1.84e-53	0.532132	0.723	0.631	8.42e-49	CD8 T naive
MTATP6P1	3.2e-47	0.313918	0.767	0.827	1.47e-42	CD8 T naive
CTD-2328D6.1	1.83e-46	0.52368	0.646	0.588	8.41e-42	CD8 T naive
DDX17	2.45e-46	0.377651	0.803	0.824	1.12e-41	CD8 T naive
DENND2D	1.73e-45	0.585449	0.565	0.446	7.96e-41	CD8 T naive
C1orf56	3.42e-45	0.369842	0.739	0.757	1.57e-40	CD8 T naive
GIMAP5	1.12e-44	0.682443	0.507	0.36	5.13e-40	CD8 T naive
AC018720.10	7.92e-44	0.488886	0.644	0.6	3.64e-39	CD8 T naive
SMG1	1.66e-42	0.294486	0.843	0.895	7.64e-38	CD8 T naive
TRAC	4.33e-41	0.292325	0.748	0.701	1.99e-36	CD8 T naive
ZAP70	9.23e-41	0.487158	0.616	0.534	4.23e-36	CD8 T naive
IL32	1.64e-38	0.288884	0.733	0.693	7.52e-34	CD8 T naive
DGKA	6.4e-34	0.59008	0.531	0.435	2.94e-29	CD8 T naive
SPDYE1	2.77e-33	0.510998	0.549	0.461	1.27e-28	CD8 T naive
GIMAP7	4.29e-31	0.5558	0.479	0.386	1.97e-26	CD8 T naive
MTRNR2L8	8.88e-31	0.306996	0.843	0.843	4.08e-26	CD8 T naive
RP11-347C12.1	1.15e-30	0.375249	0.708	0.722	5.29e-26	CD8 T naive
CCL5	5.07e-30	0.321924	0.654	0.632	2.33e-25	CD8 T naive
LCP2	9.21e-30	0.454379	0.644	0.632	4.23e-25	CD8 T naive
PRKCH	7.95e-29	0.386762	0.635	0.596	3.65e-24	CD8 T naive
CD3D	8.4e-28	0.297971	0.622	0.61	3.86e-23	CD8 T naive
PRRC2C	5.34e-27	0.27504	0.859	0.892	2.45e-22	CD8 T naive
IL7R	1.84e-26	0.550253	0.442	0.325	8.42e-22	CD8 T naive
SRRM2	2.39e-26	0.340976	0.697	0.747	1.09e-21	CD8 T naive
ANKRD36	1.28e-25	0.517474	0.597	0.53	5.86e-21	CD8 T naive
OGT	3.54e-25	0.364101	0.667	0.676	1.62e-20	CD8 T naive
FYN	5.22e-25	0.355886	0.674	0.662	2.4e-20	CD8 T naive
TC2N	1.27e-24	0.582851	0.388	0.28	5.85e-20	CD8 T naive
ARGLU1	2.01e-22	0.28118	0.697	0.778	9.21e-18	CD8 T naive
LIMD2	8.57e-22	0.255099	0.656	0.702	3.93e-17	CD8 T naive
SYNE2	1.54e-21	0.404653	0.649	0.594	7.05e-17	CD8 T naive
SPDYE6	8.05e-21	0.503033	0.446	0.369	3.7e-16	CD8 T naive
XIST	1.39e-20	0.604291	0.384	0.294	6.36e-16	CD8 T naive
KLRK1	1.7e-20	0.381531	0.544	0.494	7.79e-16	CD8 T naive
NEAT1	2.58e-20	0.257518	0.855	0.887	1.18e-15	CD8 T naive
CD6	7.11e-20	0.495452	0.472	0.404	3.26e-15	CD8 T naive
CLEC2D	3.08e-19	0.272315	0.645	0.67	1.42e-14	CD8 T naive
AAK1	3.68e-19	0.4645	0.49	0.438	1.69e-14	CD8 T naive
RP11-345J4.6	1.78e-18	0.279502	0.597	0.654	8.18e-14	CD8 T naive
SORL1	2.94e-18	0.552935	0.354	0.263	1.35e-13	CD8 T naive
C20orf112	2.81e-17	0.512618	0.39	0.31	1.29e-12	CD8 T naive
HMHA1	8.52e-17	0.328981	0.591	0.617	3.91e-12	CD8 T naive
ATM	1.95e-16	0.532945	0.446	0.382	8.94e-12	CD8 T naive
JAK3	2.28e-16	0.257873	0.627	0.685	1.05e-11	CD8 T naive
ACAP1	3.56e-16	0.36444	0.53	0.534	1.63e-11	CD8 T naive
MPHOSPH8	3.69e-16	0.473659	0.477	0.444	1.69e-11	CD8 T naive
TXNIP	4.45e-16	0.257048	0.62	0.646	2.04e-11	CD8 T naive
LCK	5.56e-16	0.262552	0.57	0.585	2.55e-11	CD8 T naive
POLR2J3	8.9e-16	0.368491	0.582	0.583	4.08e-11	CD8 T naive
GRAP2	1.13e-15	0.542518	0.273	0.189	5.16e-11	CD8 T naive
CD8A	1.18e-15	0.323517	0.512	0.431	5.4e-11	CD8 T naive
ANKRD36C	1.67e-15	0.520013	0.494	0.433	7.68e-11	CD8 T naive
FAM102A	2.47e-15	0.472287	0.379	0.3	1.14e-10	CD8 T naive
TMC6	2.56e-15	0.38452	0.53	0.541	1.17e-10	CD8 T naive
ITGAL	8.62e-15	0.341672	0.578	0.59	3.95e-10	CD8 T naive
S1PR1	2.26e-14	0.473632	0.251	0.171	1.04e-09	CD8 T naive
TRBV4-2	0	2.6007	0.902	0.015	0	TRBV4+ CD8 Tex
TRBV4-1	0	2.31485	0.557	0.003	0	TRBV4+ CD8 Tex
CD8A	1.62e-86	0.896726	0.859	0.422	7.45e-82	TRBV4+ CD8 Tex
CCL5	3.55e-52	0.611554	0.92	0.625	1.63e-47	TRBV4+ CD8 Tex
CD8B	3.02e-47	0.752995	0.61	0.302	1.38e-42	TRBV4+ CD8 Tex
KLRK1	1.08e-43	0.631929	0.794	0.488	4.96e-39	TRBV4+ CD8 Tex
NKG7	1.09e-42	0.63034	0.794	0.512	5e-38	TRBV4+ CD8 Tex
CTSW	4.58e-38	0.673128	0.643	0.372	2.1e-33	TRBV4+ CD8 Tex
CST7	1.5e-37	0.558379	0.812	0.549	6.89e-33	TRBV4+ CD8 Tex
TRAC	4.43e-36	0.456101	0.943	0.697	2.03e-31	TRBV4+ CD8 Tex
TRBC2	3.06e-34	0.370199	1	0.813	1.4e-29	TRBV4+ CD8 Tex
GZMA	7.68e-32	0.58984	0.68	0.439	3.53e-27	TRBV4+ CD8 Tex
CCL4	1.52e-31	0.617022	0.655	0.41	6.98e-27	TRBV4+ CD8 Tex
IL32	1.17e-29	0.423267	0.914	0.688	5.39e-25	TRBV4+ CD8 Tex
CD3G	2.39e-28	0.41532	0.91	0.683	1.1e-23	TRBV4+ CD8 Tex
GZMK	4.9e-28	0.623285	0.569	0.34	2.25e-23	TRBV4+ CD8 Tex
CD3D	1.46e-26	0.443188	0.831	0.604	6.7e-22	TRBV4+ CD8 Tex
CD8BP	1.96e-25	0.48878	0.318	0.151	8.97e-21	TRBV4+ CD8 Tex
CCL4L1	1.14e-24	0.538414	0.598	0.38	5.21e-20	TRBV4+ CD8 Tex
PRF1	1.08e-23	0.505004	0.669	0.459	4.97e-19	TRBV4+ CD8 Tex
CD3E	1.06e-21	0.360461	0.853	0.656	4.88e-17	TRBV4+ CD8 Tex
APOBEC3G	1.27e-21	0.445831	0.71	0.539	5.84e-17	TRBV4+ CD8 Tex
KLRD1	4.14e-21	0.576527	0.431	0.248	1.9e-16	TRBV4+ CD8 Tex
KLRC4-KLRK1	9.75e-21	0.448471	0.48	0.28	4.48e-16	TRBV4+ CD8 Tex
ID2	2.22e-20	0.407503	0.745	0.56	1.02e-15	TRBV4+ CD8 Tex
RP11-291B21.2	1.97e-19	0.544112	0.284	0.139	9.03e-15	TRBV4+ CD8 Tex
GZMH	3.3e-18	0.563491	0.457	0.291	1.51e-13	TRBV4+ CD8 Tex
IFNG	3.7e-18	0.559269	0.412	0.251	1.7e-13	TRBV4+ CD8 Tex
APOBEC3C	6.59e-18	0.282883	0.871	0.776	3.02e-13	TRBV4+ CD8 Tex
LCK	9.04e-18	0.372242	0.749	0.579	4.15e-13	TRBV4+ CD8 Tex
CD2	1.46e-17	0.349368	0.808	0.637	6.68e-13	TRBV4+ CD8 Tex
CCL4L2	2.06e-17	0.500793	0.476	0.31	9.44e-13	TRBV4+ CD8 Tex
IL2RB	4.82e-17	0.383651	0.69	0.501	2.21e-12	TRBV4+ CD8 Tex
TRGC2	1.33e-16	0.536987	0.398	0.246	6.11e-12	TRBV4+ CD8 Tex
TNFAIP3	1.59e-16	0.297514	0.92	0.791	7.3e-12	TRBV4+ CD8 Tex
PRKCH	3.83e-16	0.346232	0.773	0.593	1.76e-11	TRBV4+ CD8 Tex
VCAM1	8.35e-16	0.543705	0.269	0.144	3.83e-11	TRBV4+ CD8 Tex
FYB	2e-14	0.27341	0.861	0.732	9.16e-10	TRBV4+ CD8 Tex
CBLB	3.12e-14	0.318277	0.757	0.608	1.43e-09	TRBV4+ CD8 Tex
PRDM1	3.44e-14	0.347728	0.69	0.572	1.58e-09	TRBV4+ CD8 Tex
DUSP2	3.89e-14	0.313636	0.79	0.664	1.79e-09	TRBV4+ CD8 Tex
F2R	4.64e-14	0.476376	0.345	0.211	2.13e-09	TRBV4+ CD8 Tex
RGS1	7.51e-14	0.26965	0.839	0.739	3.45e-09	TRBV4+ CD8 Tex
GZMB	8.41e-14	0.456851	0.463	0.313	3.86e-09	TRBV4+ CD8 Tex
TRGC1	1.3e-13	0.364303	0.361	0.218	5.99e-09	TRBV4+ CD8 Tex
RARRES3	3.2e-13	0.374701	0.612	0.472	1.47e-08	TRBV4+ CD8 Tex
ZFP36L2	2.12e-12	0.272165	0.812	0.701	9.71e-08	TRBV4+ CD8 Tex
LAG3	4.41e-12	0.388009	0.365	0.231	2.02e-07	TRBV4+ CD8 Tex
ITM2A	4.44e-12	0.363981	0.569	0.429	2.04e-07	TRBV4+ CD8 Tex
SLFN12L	4.99e-12	0.392758	0.429	0.294	2.29e-07	TRBV4+ CD8 Tex
CXCL13	6.39e-12	0.474698	0.302	0.182	2.93e-07	TRBV4+ CD8 Tex
UBASH3A	7.99e-12	0.401505	0.314	0.193	3.67e-07	TRBV4+ CD8 Tex
THEMIS	1.57e-11	0.40313	0.367	0.241	7.21e-07	TRBV4+ CD8 Tex
CD7	2.49e-11	0.285835	0.62	0.476	1.14e-06	TRBV4+ CD8 Tex
TOX	3.97e-11	0.368337	0.457	0.326	1.82e-06	TRBV4+ CD8 Tex
HOPX	5.48e-11	0.440036	0.276	0.164	2.51e-06	TRBV4+ CD8 Tex
IFITM1	8.99e-11	0.257216	0.802	0.688	4.12e-06	TRBV4+ CD8 Tex
CCL3	1.92e-10	0.472619	0.343	0.233	8.81e-06	TRBV4+ CD8 Tex
CXCR6	3.14e-10	0.437405	0.357	0.243	1.44e-05	TRBV4+ CD8 Tex
INPP4B	3.89e-10	0.344176	0.51	0.383	1.78e-05	TRBV4+ CD8 Tex
TAP1	4.62e-10	0.257377	0.706	0.631	2.12e-05	TRBV4+ CD8 Tex
GBP5	5.43e-10	0.326171	0.598	0.473	2.49e-05	TRBV4+ CD8 Tex
HCST	6.58e-10	0.324794	0.586	0.491	3.02e-05	TRBV4+ CD8 Tex
RP4-583P15.14	8.93e-10	0.388571	0.414	0.302	4.1e-05	TRBV4+ CD8 Tex
SELPLG	9.52e-10	0.326064	0.602	0.505	4.37e-05	TRBV4+ CD8 Tex
CD96	1.11e-09	0.304738	0.637	0.495	5.07e-05	TRBV4+ CD8 Tex
LIME1	1.78e-09	0.392829	0.431	0.325	8.17e-05	TRBV4+ CD8 Tex
AC092580.4	5.81e-09	0.394089	0.267	0.167	0.000266522	TRBV4+ CD8 Tex
DUSP4	8.73e-09	0.288768	0.578	0.458	0.000400676	TRBV4+ CD8 Tex
SH2D2A	1.1e-08	0.279822	0.596	0.476	0.000505804	TRBV4+ CD8 Tex
PYHIN1	2.68e-08	0.317989	0.49	0.371	0.00122987	TRBV4+ CD8 Tex
CHST12	3.53e-08	0.368797	0.351	0.252	0.00161762	TRBV4+ CD8 Tex
ATXN1	4.36e-08	0.272427	0.594	0.481	0.00200212	TRBV4+ CD8 Tex
TRERF1	4.4e-08	0.308287	0.359	0.256	0.00201776	TRBV4+ CD8 Tex
ZAP70	4.8e-08	0.256252	0.673	0.535	0.00220034	TRBV4+ CD8 Tex
SAMD3	6.84e-08	0.342132	0.353	0.247	0.00313871	TRBV4+ CD8 Tex
PSTPIP1	7e-08	0.326335	0.473	0.378	0.00321071	TRBV4+ CD8 Tex
TNFRSF9	9.29e-08	0.3526	0.3	0.206	0.00426377	TRBV4+ CD8 Tex
TBCD	1.24e-07	0.375931	0.382	0.286	0.00568592	TRBV4+ CD8 Tex
RASGRP1	2.34e-07	0.303259	0.396	0.296	0.0107141	TRBV4+ CD8 Tex
KLRC4	2.66e-07	0.285487	0.288	0.193	0.0122012	TRBV4+ CD8 Tex
TC2N	3.94e-07	0.325837	0.384	0.284	0.018097	TRBV4+ CD8 Tex
CRTAM	6.2e-07	0.295767	0.333	0.236	0.0284602	TRBV4+ CD8 Tex
CXCR3	7.16e-07	0.291166	0.41	0.311	0.0328339	TRBV4+ CD8 Tex
SYTL3	7.56e-07	0.296882	0.465	0.368	0.0346709	TRBV4+ CD8 Tex
SLA2	7.77e-07	0.314648	0.398	0.308	0.0356526	TRBV4+ CD8 Tex
TIGIT	7.78e-07	0.272975	0.496	0.395	0.0356759	TRBV4+ CD8 Tex
RNF166	1.07e-06	0.303852	0.492	0.42	0.0493004	TRBV4+ CD8 Tex
PIK3R1	1.25e-06	0.389298	0.339	0.258	0.0575082	TRBV4+ CD8 Tex
PDCD1	1.41e-06	0.286298	0.418	0.321	0.064699	TRBV4+ CD8 Tex
PHLDA1	1.52e-06	0.258585	0.443	0.349	0.0696857	TRBV4+ CD8 Tex
GRAP2	1.56e-06	0.269511	0.282	0.191	0.0714656	TRBV4+ CD8 Tex
OASL	1.58e-06	0.332795	0.365	0.28	0.072469	TRBV4+ CD8 Tex
GPR171	1.6e-06	0.322373	0.32	0.231	0.0734509	TRBV4+ CD8 Tex
RP11-290L1.3	1.62e-06	0.306991	0.337	0.25	0.0742027	TRBV4+ CD8 Tex
CCR5	2.22e-06	0.336743	0.327	0.244	0.101812	TRBV4+ CD8 Tex
C5orf56	2.3e-06	0.314938	0.347	0.261	0.105402	TRBV4+ CD8 Tex
AOAH	3.08e-06	0.268595	0.447	0.349	0.141507	TRBV4+ CD8 Tex
RAB27A	3.79e-06	0.282898	0.429	0.34	0.174121	TRBV4+ CD8 Tex
TUBA4A	3.85e-06	0.263712	0.557	0.476	0.176742	TRBV4+ CD8 Tex
GZMM	4.39e-06	0.323154	0.282	0.2	0.201465	TRBV4+ CD8 Tex
OPTN	4.47e-06	0.262717	0.531	0.452	0.204979	TRBV4+ CD8 Tex
TRBV6-5	0	2.48666	0.844	0.023	0	LAG3- CD8 Tex
TRBV6-6	0	2.21168	0.635	0.002	0	LAG3- CD8 Tex
TRBV6-1	0	1.40605	0.4	0.026	0	LAG3- CD8 Tex
TRBV6-8	0	1.38584	0.343	0.006	0	LAG3- CD8 Tex
TRBV6-9	0	1.36569	0.448	0.005	0	LAG3- CD8 Tex
TRBV6-7	0	1.27499	0.339	0.006	0	LAG3- CD8 Tex
TRBC2	7.81e-38	0.354681	0.998	0.812	3.58e-33	LAG3- CD8 Tex
TRAC	1.55e-34	0.414256	0.921	0.696	7.1e-30	LAG3- CD8 Tex
CD2	1.19e-26	0.391747	0.82	0.635	5.45e-22	LAG3- CD8 Tex
IL32	6.56e-24	0.353855	0.883	0.688	3.01e-19	LAG3- CD8 Tex
CD3D	1.3e-23	0.38616	0.797	0.604	5.99e-19	LAG3- CD8 Tex
CD3G	1.86e-21	0.33575	0.862	0.683	8.55e-17	LAG3- CD8 Tex
FYN	8.64e-17	0.309226	0.809	0.657	3.96e-12	LAG3- CD8 Tex
LCK	2.46e-16	0.337475	0.726	0.579	1.13e-11	LAG3- CD8 Tex
GZMK	2.55e-16	0.44031	0.5	0.342	1.17e-11	LAG3- CD8 Tex
CCL5	4.31e-16	0.326655	0.774	0.628	1.98e-11	LAG3- CD8 Tex
CD8A	1.46e-15	0.409988	0.58	0.43	6.68e-11	LAG3- CD8 Tex
CD3E	4.79e-15	0.286139	0.816	0.656	2.2e-10	LAG3- CD8 Tex
CD96	6.47e-13	0.343762	0.622	0.495	2.97e-08	LAG3- CD8 Tex
GZMA	1.6e-12	0.352033	0.575	0.442	7.33e-08	LAG3- CD8 Tex
CD8B	1.77e-12	0.386228	0.442	0.307	8.11e-08	LAG3- CD8 Tex
ZAP70	2e-12	0.304227	0.664	0.535	9.18e-08	LAG3- CD8 Tex
ITK	2.58e-12	0.32717	0.605	0.472	1.19e-07	LAG3- CD8 Tex
CD6	4.85e-12	0.325363	0.54	0.403	2.23e-07	LAG3- CD8 Tex
SPOCK2	6.98e-12	0.31285	0.64	0.511	3.2e-07	LAG3- CD8 Tex
INPP4B	2.64e-11	0.343132	0.505	0.383	1.21e-06	LAG3- CD8 Tex
CST7	6.34e-11	0.284903	0.675	0.552	2.91e-06	LAG3- CD8 Tex
TRAT1	1.19e-10	0.387106	0.379	0.268	5.44e-06	LAG3- CD8 Tex
PRKCH	1.94e-10	0.256575	0.706	0.595	8.91e-06	LAG3- CD8 Tex
TIGIT	2.62e-10	0.324713	0.512	0.394	1.2e-05	LAG3- CD8 Tex
SH2D1A	1.3e-09	0.330589	0.47	0.364	5.95e-05	LAG3- CD8 Tex
IL7R	5.09e-09	0.337172	0.439	0.328	0.000233445	LAG3- CD8 Tex
GRAP2	7.85e-09	0.376493	0.283	0.191	0.000360233	LAG3- CD8 Tex
STAT4	1.21e-08	0.271313	0.587	0.492	0.0005537	LAG3- CD8 Tex
ITM2A	1.57e-08	0.282645	0.544	0.429	0.000719147	LAG3- CD8 Tex
GPRIN3	2.09e-08	0.319924	0.472	0.386	0.000959359	LAG3- CD8 Tex
CD28	3.47e-08	0.29651	0.4	0.297	0.00159267	LAG3- CD8 Tex
RCAN3	4.78e-08	0.310095	0.295	0.206	0.00219167	LAG3- CD8 Tex
THEMIS	6.44e-08	0.297622	0.337	0.242	0.00295564	LAG3- CD8 Tex
LAT	6.47e-08	0.284386	0.503	0.401	0.00296947	LAG3- CD8 Tex
SLFN5	8.79e-08	0.284748	0.483	0.388	0.00403154	LAG3- CD8 Tex
CXCR3	1.32e-07	0.322793	0.397	0.311	0.00603566	LAG3- CD8 Tex
DUSP4	2.13e-07	0.259469	0.547	0.459	0.00977101	LAG3- CD8 Tex
IKZF3	8.97e-07	0.278231	0.5	0.416	0.0411503	LAG3- CD8 Tex
GZMM	1.31e-06	0.290923	0.283	0.199	0.0599975	LAG3- CD8 Tex
ICOS	1.71e-06	0.303141	0.351	0.268	0.0785741	LAG3- CD8 Tex
GIMAP4	2.12e-06	0.262199	0.49	0.408	0.0972321	LAG3- CD8 Tex
SFI1	3.15e-06	0.270413	0.43	0.348	0.144453	LAG3- CD8 Tex
MLLT3	4.28e-06	0.276657	0.351	0.274	0.196469	LAG3- CD8 Tex
PIK3IP1	4.32e-06	0.255405	0.505	0.43	0.198196	LAG3- CD8 Tex
RP11-264B17.5	1.18e-05	0.275395	0.32	0.247	0.539344	LAG3- CD8 Tex
DPP8	1.92e-05	0.287241	0.295	0.226	0.882699	LAG3- CD8 Tex
IPCEF1	2.65e-05	0.289869	0.311	0.244	1	LAG3- CD8 Tex
NELL2	2.98e-05	0.279383	0.283	0.215	1	LAG3- CD8 Tex
TBCD	0.000156063	0.250878	0.351	0.287	1	LAG3- CD8 Tex
ARHGEF3	0.000281768	0.284452	0.36	0.313	1	LAG3- CD8 Tex
OCIAD2	0.000621266	0.259582	0.311	0.261	1	LAG3- CD8 Tex
MBOAT1	0.00528962	0.264852	0.278	0.244	1	LAG3- CD8 Tex
LILRA4	0	2.54821	0.951	0.02	0	pDC
SERPINF1	0	2.50882	0.948	0.03	0	pDC
PLD4	0	2.37025	0.965	0.033	0	pDC
IGJ	0	2.32671	0.983	0.073	0	pDC
IL3RA	0	2.21818	0.969	0.04	0	pDC
RP11-38J22.6	0	2.141	0.858	0.02	0	pDC
PTPRS	0	2.12218	0.969	0.032	0	pDC
SPIB	0	2.03395	0.934	0.058	0	pDC
LILRB4	0	2.0183	0.934	0.069	0	pDC
TSPAN13	0	2.01782	0.899	0.045	0	pDC
EGLN3	0	2.00145	0.799	0.024	0	pDC
SMPD3	0	1.99288	0.844	0.033	0	pDC
PTGDS	0	1.97904	0.521	0.01	0	pDC
NAPSB	0	1.97832	0.965	0.107	0	pDC
MPEG1	0	1.94274	0.934	0.095	0	pDC
TCF4	0	1.93391	0.997	0.126	0	pDC
CST3	0	1.92978	0.958	0.098	0	pDC
TGFBI	0	1.91505	0.958	0.097	0	pDC
DNASE1L3	0	1.90344	0.694	0.009	0	pDC
AC096579.7	0	1.87587	0.955	0.092	0	pDC
CLEC4C	0	1.86289	0.698	0.002	0	pDC
RNASE6	0	1.85842	0.868	0.081	0	pDC
BCL11A	0	1.83602	0.986	0.12	0	pDC
ZFAT	0	1.81839	0.823	0.053	0	pDC
DERL3	0	1.77203	0.781	0.041	0	pDC
CSF2RB	0	1.76189	0.84	0.067	0	pDC
TYROBP	0	1.7498	0.938	0.121	0	pDC
NRP1	0	1.74727	0.75	0.045	0	pDC
CD68	0	1.74056	0.924	0.105	0	pDC
TNFRSF21	0	1.74053	0.774	0.02	0	pDC
APP	0	1.73312	0.809	0.058	0	pDC
FCER1G	0	1.73306	0.892	0.112	0	pDC
C1orf186	0	1.72704	0.927	0.033	0	pDC
CLIC3	0	1.71086	0.885	0.105	0	pDC
PTCRA	0	1.698	0.538	0.002	0	pDC
SOX4	0	1.69791	0.767	0.073	0	pDC
PFKFB2	0	1.67462	0.757	0.031	0	pDC
TPM2	0	1.66258	0.566	0.012	0	pDC
LAMP5	0	1.66021	0.663	0.004	0	pDC
EPHB1	0	1.65602	0.653	0.005	0	pDC
SLC15A4	0	1.65477	0.868	0.088	0	pDC
LGMN	0	1.63232	0.726	0.066	0	pDC
RP11-117D22.2	0	1.62554	0.538	0.008	0	pDC
TLR9	0	1.61238	0.747	0.03	0	pDC
LINC00996	0	1.56653	0.601	0.025	0	pDC
P2RY6	0	1.55188	0.622	0.026	0	pDC
P2RY14	0	1.5425	0.681	0.028	0	pDC
FAM129C	0	1.531	0.785	0.074	0	pDC
MYBL2	0	1.52425	0.608	0.031	0	pDC
CD36	0	1.50257	0.556	0.036	0	pDC
WDFY4	0	1.4803	0.851	0.111	0	pDC
GAS6	0	1.47965	0.649	0.039	0	pDC
SUSD1	0	1.46869	0.531	0.022	0	pDC
RP11-71G12.1	0	1.46101	0.49	0	0	pDC
SCAMP5	0	1.45457	0.601	0.007	0	pDC
PPP1R14B	0	1.44949	0.611	0.041	0	pDC
CHAF1A	0	1.44145	0.656	0.045	0	pDC
GAPT	0	1.44139	0.545	0.031	0	pDC
AC010441.1	0	1.43954	0.549	0.041	0	pDC
MAP1A	0	1.43665	0.736	0.015	0	pDC
SLC12A3	0	1.37757	0.524	0.006	0	pDC
PACSIN1	0	1.36565	0.635	0.012	0	pDC
KRT5	0	1.36039	0.413	0.001	0	pDC
CSF2RA	0	1.35755	0.663	0.064	0	pDC
FAM213A	0	1.34866	0.5	0.023	0	pDC
RASD1	0	1.34693	0.5	0.035	0	pDC
NOTCH4	0	1.34097	0.521	0.024	0	pDC
TLR7	0	1.31543	0.597	0.028	0	pDC
SMIM5	0	1.31098	0.431	0.007	0	pDC
TRAF4	0	1.29725	0.778	0.083	0	pDC
SEMA7A	0	1.29203	0.604	0.051	0	pDC
NREP	0	1.28604	0.476	0.027	0	pDC
AC023590.1	0	1.28256	0.427	0.016	0	pDC
GAB1	0	1.27535	0.559	0.034	0	pDC
P2RX1	0	1.25016	0.521	0.039	0	pDC
ST3GAL4	0	1.2433	0.458	0.026	0	pDC
SRC	0	1.23902	0.545	0.044	0	pDC
PALD1	0	1.19458	0.483	0.019	0	pDC
PLVAP	0	1.1729	0.378	0.003	0	pDC
CBFA2T3	0	1.15103	0.549	0.029	0	pDC
NEK8	0	1.14769	0.517	0.032	0	pDC
PPM1J	0	1.09616	0.316	0.005	0	pDC
RP11-73G16.2	0	1.05671	0.368	0	0	pDC
PHEX	0	1.0513	0.49	0.029	0	pDC
SCN9A	0	1.00443	0.444	0.006	0	pDC
PLEKHD1	0	0.996264	0.319	0.003	0	pDC
RP11-76E17.3	0	0.986117	0.326	0.003	0	pDC
SLC32A1	0	0.976876	0.365	0.001	0	pDC
EPHA2	0	0.964001	0.33	0.002	0	pDC
PLXNA4	0	0.958175	0.431	0.01	0	pDC
NME8	0	0.949924	0.337	0.008	0	pDC
FLT3	0	0.940833	0.333	0.013	0	pDC
CLCN5	0	0.939588	0.392	0.018	0	pDC
SLC7A11	0	0.926274	0.368	0.013	0	pDC
AHNAK2	0	0.918358	0.399	0.012	0	pDC
COL24A1	0	0.914056	0.392	0.006	0	pDC
LRRC26	0	0.912988	0.33	0.001	0	pDC
SIGLEC6	0	0.909637	0.271	0.004	0	pDC
KCNK17	0	0.908948	0.253	0.001	0	pDC
SCT	0	0.886373	0.354	0	0	pDC
SEMA3C	0	0.879699	0.295	0.01	0	pDC
LEPREL1	0	0.877926	0.292	0.006	0	pDC
TRDC	0	2.69468	0.971	0.032	0	γδ T
TRDV1	0	2.40858	0.711	0.009	0	γδ T
TRGC2	0	1.29855	0.811	0.214	0	γδ T
TRGC1	0	1.24861	0.79	0.186	0	γδ T
AE000661.37	0	1.16035	0.439	0.015	0	γδ T
TRGV8	7.49e-267	0.969837	0.27	0.031	3.44e-262	γδ T
RTKN2	2.4e-218	0.830371	0.347	0.062	1.1e-213	γδ T
IKZF2	4.1e-216	0.822123	0.474	0.112	1.88e-211	γδ T
KLRG1	2.56e-192	1.00304	0.617	0.19	1.17e-187	γδ T
TRGV9	5.46e-192	0.909555	0.267	0.043	2.51e-187	γδ T
TRGV4	3.37e-129	0.76221	0.308	0.078	1.55e-124	γδ T
A2M	5.93e-126	0.689441	0.536	0.197	2.72e-121	γδ T
GZMK	8.98e-118	0.808748	0.729	0.323	4.12e-113	γδ T
LINC00612	7.87e-112	0.628758	0.373	0.112	3.61e-107	γδ T
CTSW	6.02e-105	0.727291	0.754	0.356	2.76e-100	γδ T
KLRK1	8.08e-91	0.644103	0.905	0.471	3.71e-86	γδ T
PZP	1.57e-89	0.366856	0.318	0.101	7.19e-85	γδ T
CRTAM	1.57e-81	0.589823	0.511	0.221	7.19e-77	γδ T
KLRC4	2.88e-80	0.590432	0.445	0.18	1.32e-75	γδ T
GNLY	7.68e-79	0.81525	0.404	0.162	3.53e-74	γδ T
KLRD1	1.19e-78	0.703925	0.52	0.236	5.47e-74	γδ T
AOAH	1.16e-76	0.618882	0.653	0.333	5.3e-72	γδ T
NKG7	1.24e-75	0.619781	0.882	0.497	5.68e-71	γδ T
KLRC4-KLRK1	1.07e-74	0.564835	0.566	0.268	4.9e-70	γδ T
GZMB	1.43e-72	0.691258	0.6	0.299	6.57e-68	γδ T
KLRC1	2.83e-71	0.54149	0.251	0.08	1.3e-66	γδ T
VCAM1	1.52e-69	0.591885	0.351	0.135	6.97e-65	γδ T
CTD-2313F11.1	3.5e-69	0.394674	0.43	0.184	1.61e-64	γδ T
RP11-291B21.2	2.05e-67	0.734204	0.33	0.131	9.39e-63	γδ T
LAG3	3.56e-67	0.563475	0.478	0.22	1.63e-62	γδ T
PRF1	7e-67	0.573759	0.777	0.445	3.21e-62	γδ T
SAMD3	1.28e-65	0.585204	0.503	0.234	5.89e-61	γδ T
GZMH	1.83e-61	0.619626	0.558	0.279	8.38e-57	γδ T
TRGV3	1.92e-61	0.572558	0.253	0.088	8.8e-57	γδ T
PVRIG	5.64e-61	0.543922	0.588	0.306	2.59e-56	γδ T
CD200R1	3.87e-60	0.532589	0.295	0.112	1.77e-55	γδ T
GZMA	1.01e-58	0.570952	0.756	0.426	4.64e-54	γδ T
SCML4	1.28e-56	0.49775	0.542	0.282	5.86e-52	γδ T
SLAMF7	5.1e-56	0.511373	0.616	0.337	2.34e-51	γδ T
SIRPG	6e-54	0.535906	0.592	0.32	2.75e-49	γδ T
GPR171	4.64e-53	0.50777	0.458	0.219	2.13e-48	γδ T
CADM1	8.89e-53	0.488634	0.293	0.118	4.08e-48	γδ T
LYAR	1.34e-50	0.522161	0.368	0.169	6.15e-46	γδ T
CCL5	1.95e-49	0.473399	0.925	0.615	8.94e-45	γδ T
IFNG	9.91e-48	0.513335	0.473	0.241	4.55e-43	γδ T
EOMES	1.42e-47	0.408565	0.308	0.132	6.51e-43	γδ T
TRERF1	2.02e-44	0.361044	0.465	0.246	9.29e-40	γδ T
CCL4L1	2.36e-43	0.461418	0.629	0.371	1.08e-38	γδ T
CST7	2.5e-43	0.452597	0.85	0.538	1.15e-38	γδ T
NELL2	3.48e-42	0.461874	0.407	0.205	1.6e-37	γδ T
MCTP2	6.26e-40	0.400441	0.39	0.198	2.87e-35	γδ T
STOM	2.86e-39	0.435964	0.627	0.387	1.31e-34	γδ T
ABCA2	5.52e-39	0.429879	0.378	0.196	2.54e-34	γδ T
RARRES3	1.96e-38	0.437242	0.732	0.459	8.99e-34	γδ T
TC2N	2.25e-38	0.389	0.504	0.273	1.03e-33	γδ T
DTHD1	1.71e-37	0.36806	0.385	0.199	7.85e-33	γδ T
TBCD	2.52e-36	0.466114	0.477	0.277	1.15e-31	γδ T
PITPNC1	2.81e-36	0.382361	0.301	0.147	1.29e-31	γδ T
CCL4L2	4.65e-36	0.42063	0.514	0.302	2.13e-31	γδ T
CCL4	1.01e-35	0.445056	0.652	0.402	4.63e-31	γδ T
CD7	1.72e-35	0.319806	0.726	0.465	7.89e-31	γδ T
SH2D1A	3.44e-35	0.411684	0.591	0.353	1.58e-30	γδ T
MIAT	1.57e-34	0.358194	0.545	0.326	7.23e-30	γδ T
ABCB1	1.79e-34	0.353733	0.259	0.12	8.21e-30	γδ T
GIMAP4	2.68e-34	0.420284	0.63	0.396	1.23e-29	γδ T
JAKMIP1	7.55e-34	0.376654	0.337	0.175	3.46e-29	γδ T
PIK3R1	1.02e-33	0.387482	0.442	0.249	4.67e-29	γδ T
HLA-W	2.75e-33	0.259943	0.644	0.414	1.26e-28	γδ T
IFI6	4.16e-33	0.395995	0.682	0.484	1.91e-28	γδ T
FCRL3	4.56e-33	0.404636	0.432	0.24	2.09e-28	γδ T
CD96	4.35e-32	0.369692	0.745	0.483	2e-27	γδ T
DUSP2	1.03e-31	0.346748	0.878	0.654	4.72e-27	γδ T
TRAT1	2.66e-31	0.386832	0.458	0.259	1.22e-26	γδ T
PTMS	3.86e-31	0.400033	0.276	0.14	1.77e-26	γδ T
FASLG	4.5e-30	0.400499	0.264	0.129	2.07e-25	γδ T
MT2A	7.11e-30	0.412964	0.56	0.36	3.26e-25	γδ T
CTB-119C2.1	8.86e-30	0.399151	0.353	0.193	4.06e-25	γδ T
ITPRIP	9.53e-30	0.317124	0.379	0.214	4.37e-25	γδ T
CCL3	1.38e-29	0.507793	0.382	0.226	6.35e-25	γδ T
ITGA1	5.78e-29	0.346397	0.27	0.137	2.65e-24	γδ T
IL2RB	1.09e-28	0.332446	0.74	0.491	4.99e-24	γδ T
HAVCR2	2.18e-28	0.420087	0.493	0.318	1e-23	γδ T
HCST	2.24e-28	0.369662	0.707	0.48	1.03e-23	γδ T
DDX60	2.36e-28	0.393014	0.338	0.19	1.08e-23	γδ T
SLA2	4.22e-28	0.337892	0.491	0.299	1.93e-23	γδ T
CMC1	7.04e-28	0.431496	0.354	0.201	3.23e-23	γδ T
RUNX3	2.02e-27	0.254388	0.659	0.43	9.26e-23	γδ T
ISG15	2.93e-27	0.375126	0.625	0.417	1.34e-22	γδ T
GIMAP7	5.85e-27	0.357271	0.604	0.378	2.69e-22	γδ T
APOBEC3G	6.12e-27	0.342126	0.738	0.531	2.81e-22	γδ T
CD69	7.74e-27	0.341462	0.835	0.576	3.55e-22	γδ T
DENND2D	1.25e-26	0.345892	0.672	0.44	5.72e-22	γδ T
XAF1	3.55e-26	0.328848	0.631	0.448	1.63e-21	γδ T
CD247	1.65e-25	0.32167	0.63	0.407	7.57e-21	γδ T
MIR24-2	2.02e-24	0.31461	0.638	0.436	9.28e-20	γδ T
ZAP70	6.03e-24	0.316935	0.771	0.524	2.77e-19	γδ T
SLAMF6	1.73e-23	0.337701	0.37	0.223	7.96e-19	γδ T
MPHOSPH9	1.81e-23	0.336464	0.358	0.212	8.31e-19	γδ T
GIMAP6	2.95e-23	0.297427	0.416	0.256	1.35e-18	γδ T
NUCB2	6.74e-23	0.339866	0.391	0.236	3.09e-18	γδ T
SPN	1.88e-22	0.308097	0.5	0.33	8.6e-18	γδ T
GIMAP1	1.98e-22	0.307778	0.279	0.155	9.07e-18	γδ T
LYZ	0	2.56016	0.974	0.057	0	Macrophage
RP11-1143G9.4	0	2.55285	0.958	0.054	0	Macrophage
CST3	0	2.34039	0.953	0.072	0	Macrophage
FCN1	0	2.325	0.737	0.021	0	Macrophage
SERPINA1	0	2.26466	0.865	0.043	0	Macrophage
FCER1G	0	2.21618	0.925	0.087	0	Macrophage
PLAUR	0	2.19503	0.858	0.065	0	Macrophage
TYROBP	0	2.18724	0.941	0.096	0	Macrophage
AIF1	0	2.09112	0.898	0.074	0	Macrophage
S100A9	0	2.08976	0.644	0.038	0	Macrophage
IFI30	0	2.03259	0.986	0.183	0	Macrophage
CFP	0	2.00987	0.679	0.021	0	Macrophage
HCK	0	2.00762	0.83	0.042	0	Macrophage
CLEC7A	0	2.00732	0.878	0.053	0	Macrophage
IL1B	0	2.00147	0.581	0.027	0	Macrophage
CD14	0	1.98074	0.653	0.042	0	Macrophage
LST1	0	1.97685	0.817	0.064	0	Macrophage
TIMP1	0	1.97246	0.882	0.112	0	Macrophage
FPR1	0	1.95909	0.7	0.028	0	Macrophage
FCGR2A	0	1.94814	0.779	0.054	0	Macrophage
TNFAIP2	0	1.94372	0.714	0.037	0	Macrophage
CD68	0	1.93827	0.84	0.083	0	Macrophage
VCAN	0	1.93061	0.631	0.028	0	Macrophage
TGFBI	0	1.92982	0.838	0.077	0	Macrophage
CSF3R	0	1.92614	0.737	0.037	0	Macrophage
CPVL	0	1.9228	0.704	0.037	0	Macrophage
LILRB2	0	1.92147	0.799	0.047	0	Macrophage
S100A8	0	1.917	0.532	0.025	0	Macrophage
NCF2	0	1.88413	0.741	0.048	0	Macrophage
MNDA	0	1.87185	0.721	0.037	0	Macrophage
SLC11A1	0	1.84596	0.608	0.036	0	Macrophage
TREM1	0	1.83639	0.585	0.028	0	Macrophage
FGR	0	1.81236	0.85	0.088	0	Macrophage
LILRA6	0	1.80514	0.746	0.04	0	Macrophage
IGSF6	0	1.77756	0.632	0.041	0	Macrophage
C15orf48	0	1.77283	0.531	0.027	0	Macrophage
ITGAX	0	1.76803	0.961	0.135	0	Macrophage
MS4A6A	0	1.7535	0.739	0.091	0	Macrophage
CSF1R	0	1.74864	0.725	0.051	0	Macrophage
IL1RN	0	1.73935	0.518	0.033	0	Macrophage
CD300E	0	1.71678	0.547	0.02	0	Macrophage
PLXDC2	0	1.71418	0.739	0.04	0	Macrophage
FGL2	0	1.70065	0.802	0.077	0	Macrophage
RP11-290F20.3	0	1.69985	0.541	0.019	0	Macrophage
APOBEC3A	0	1.69918	0.463	0.015	0	Macrophage
FCGRT	0	1.69723	0.774	0.091	0	Macrophage
IL8	0	1.69559	0.484	0.034	0	Macrophage
LILRB3	0	1.67795	0.79	0.056	0	Macrophage
CXCL16	0	1.67618	0.678	0.054	0	Macrophage
ANPEP	0	1.65456	0.594	0.026	0	Macrophage
PILRA	0	1.64124	0.685	0.091	0	Macrophage
G0S2	0	1.64123	0.41	0.038	0	Macrophage
C1orf162	0	1.63316	0.798	0.101	0	Macrophage
GRN	0	1.63158	0.946	0.2	0	Macrophage
TLR2	0	1.62041	0.633	0.034	0	Macrophage
HK3	0	1.60693	0.515	0.027	0	Macrophage
IFNGR2	0	1.60586	0.808	0.107	0	Macrophage
LILRA5	0	1.59998	0.58	0.022	0	Macrophage
LRRC25	0	1.59683	0.595	0.035	0	Macrophage
KYNU	0	1.59654	0.677	0.054	0	Macrophage
BCL2A1	0	1.59525	0.741	0.119	0	Macrophage
MPEG1	0	1.58491	0.752	0.079	0	Macrophage
LRP1	0	1.58357	0.724	0.045	0	Macrophage
RNF130	0	1.58066	0.698	0.082	0	Macrophage
IER3	0	1.58053	0.589	0.062	0	Macrophage
CSF2RA	0	1.57412	0.693	0.044	0	Macrophage
MS4A7	0	1.5509	0.561	0.044	0	Macrophage
CD86	0	1.54198	0.656	0.061	0	Macrophage
C5AR1	0	1.53877	0.568	0.035	0	Macrophage
ALDH2	0	1.53751	0.598	0.047	0	Macrophage
OLR1	0	1.51225	0.477	0.026	0	Macrophage
FBP1	0	1.51183	0.509	0.037	0	Macrophage
CYBB	0	1.50857	0.828	0.128	0	Macrophage
GLUL	0	1.50798	0.82	0.17	0	Macrophage
ALOX5	0	1.50597	0.782	0.096	0	Macrophage
HBEGF	0	1.50079	0.522	0.036	0	Macrophage
LGALS2	0	1.49918	0.427	0.009	0	Macrophage
TNFSF13B	0	1.49797	0.614	0.068	0	Macrophage
RAB31	0	1.49549	0.658	0.05	0	Macrophage
CTSH	0	1.48889	0.786	0.142	0	Macrophage
LILRB4	0	1.47285	0.61	0.058	0	Macrophage
GSN	0	1.46442	0.625	0.075	0	Macrophage
SLC31A2	0	1.464	0.58	0.053	0	Macrophage
FAM26F	0	1.45889	0.552	0.052	0	Macrophage
KLF4	0	1.45703	0.599	0.046	0	Macrophage
NPC2	0	1.45515	0.873	0.182	0	Macrophage
LILRA2	0	1.45488	0.537	0.022	0	Macrophage
NLRP3	0	1.45462	0.565	0.046	0	Macrophage
CD36	0	1.45099	0.435	0.026	0	Macrophage
ZNF385A	0	1.44168	0.553	0.028	0	Macrophage
CTSL	0	1.43505	0.502	0.055	0	Macrophage
LTBR	0	1.42169	0.515	0.034	0	Macrophage
LILRA1	0	1.41401	0.574	0.028	0	Macrophage
FCGR1A	0	1.41053	0.457	0.031	0	Macrophage
SPI1	0	1.40597	0.72	0.039	0	Macrophage
CD163	0	1.40472	0.449	0.037	0	Macrophage
LILRB1	0	1.40274	0.74	0.097	0	Macrophage
DENND5A	0	1.4016	0.64	0.083	0	Macrophage
ETS2	0	1.38551	0.632	0.086	0	Macrophage
STAB1	0	1.38343	0.448	0.029	0	Macrophage
CFD	0	1.37856	0.398	0.024	0	Macrophage
TBXAS1	0	1.37438	0.627	0.088	0	Macrophage
MS4A1	0	2.79069	0.904	0.038	0	B
IGHM	0	2.66796	0.822	0.071	0	B
CD22	0	2.51733	0.783	0.02	0	B
CD79A	0	2.50489	0.913	0.066	0	B
BANK1	0	2.50091	0.821	0.026	0	B
CD19	0	2.49951	0.758	0.023	0	B
BCL11A	0	2.44528	0.902	0.067	0	B
FCRL1	0	2.36265	0.692	0.014	0	B
IGKC	0	2.32355	0.73	0.109	0	B
IGHD	0	2.31229	0.631	0.012	0	B
FCER2	0	2.23138	0.573	0.015	0	B
PAX5	0	2.16903	0.704	0.013	0	B
ADAM28	0	2.10495	0.731	0.081	0	B
TCL1A	0	2.08302	0.482	0.022	0	B
KIAA0226L	0	2.07885	0.641	0.04	0	B
NAPSB	0	2.07199	0.651	0.075	0	B
LINC00926	0	2.06291	0.625	0.017	0	B
CD79B	0	2.05816	0.759	0.12	0	B
IRF8	0	2.02615	0.882	0.187	0	B
CTA-250D10.23	0	2.00041	0.897	0.055	0	B
AC096579.7	0	1.93644	0.682	0.056	0	B
NCF1C	0	1.88569	0.719	0.101	0	B
CD83	0	1.86442	0.836	0.195	0	B
VPREB3	0	1.86245	0.395	0.009	0	B
MEF2C	0	1.84514	0.619	0.084	0	B
ARHGAP24	0	1.84278	0.491	0.032	0	B
NCF1	0	1.82963	0.72	0.138	0	B
RALGPS2	0	1.82205	0.524	0.028	0	B
FCRLA	0	1.81169	0.424	0.015	0	B
BLNK	0	1.80588	0.52	0.057	0	B
FGD2	0	1.79617	0.812	0.16	0	B
SWAP70	0	1.79512	0.561	0.057	0	B
WDFY4	0	1.7766	0.648	0.077	0	B
RP1-257A7.5	0	1.76921	0.524	0.086	0	B
SPIB	0	1.76281	0.464	0.039	0	B
SMIM14	0	1.75824	0.536	0.078	0	B
STAP1	0	1.74207	0.486	0.035	0	B
HLA-DOB	0	1.74159	0.425	0.032	0	B
BLK	0	1.72705	0.496	0.023	0	B
HVCN1	0	1.71792	0.549	0.085	0	B
CD40	0	1.70907	0.505	0.068	0	B
FAM129C	0	1.70804	0.548	0.045	0	B
CR2	0	1.7022	0.432	0.01	0	B
CIITA	0	1.69931	0.719	0.188	0	B
TCF4	0	1.69479	0.636	0.097	0	B
CLEC17A	0	1.66776	0.466	0.014	0	B
NCF1B	0	1.65447	0.679	0.131	0	B
AFF3	0	1.58658	0.446	0.044	0	B
HLA-DMB	0	1.58044	0.641	0.184	0	B
HLA-DQA1	0	1.55156	0.895	0.327	0	B
CXCR5	0	1.55013	0.576	0.112	0	B
BTK	0	1.54176	0.409	0.063	0	B
HLA-DOA	0	1.52976	0.491	0.096	0	B
IGLC3	0	1.52222	0.311	0.037	0	B
EBF1	0	1.48393	0.394	0.013	0	B
POU2AF1	0	1.48368	0.503	0.073	0	B
CD72	0	1.47763	0.458	0.111	0	B
HLA-DRA	0	1.4685	0.985	0.499	0	B
PKIG	0	1.46151	0.33	0.028	0	B
IGHG1	0	1.43805	0.482	0.082	0	B
HLA-DQB1	0	1.42987	0.93	0.409	0	B
FCRL2	0	1.41985	0.33	0.013	0	B
LY9	0	1.4198	0.745	0.246	0	B
SYK	0	1.40263	0.467	0.101	0	B
ALOX5	0	1.36113	0.51	0.094	0	B
SNX2	0	1.35639	0.618	0.214	0	B
HLA-DQB2	0	1.34971	0.771	0.241	0	B
CNR2	0	1.32968	0.382	0.025	0	B
IGHG3	0	1.3295	0.426	0.036	0	B
HLA-DQA2	0	1.32199	0.784	0.257	0	B
SELL	0	1.31737	0.737	0.276	0	B
FCRL5	0	1.31193	0.348	0.033	0	B
PLCG2	0	1.31113	0.509	0.118	0	B
KIAA0125	0	1.29896	0.27	0.016	0	B
RABEP2	0	1.2888	0.448	0.087	0	B
CYBB	0	1.27637	0.67	0.115	0	B
RASGRP3	0	1.26298	0.363	0.06	0	B
CCR6	0	1.26208	0.374	0.05	0	B
AKAP2	0	1.25359	0.556	0.153	0	B
COBLL1	0	1.25253	0.312	0.031	0	B
TLR10	0	1.22967	0.293	0.019	0	B
IGHG2	0	1.22137	0.393	0.032	0	B
SIGLEC14	0	1.2144	0.378	0.068	0	B
HLA-DMA	0	1.20616	0.794	0.382	0	B
MICAL3	0	1.19293	0.444	0.092	0	B
COL19A1	0	1.17862	0.296	0.01	0	B
GNG7	0	1.17131	0.333	0.04	0	B
POU2F2	0	1.12253	0.6	0.179	0	B
CPNE5	0	1.11295	0.298	0.027	0	B
ADAM19	0	1.11034	0.81	0.366	0	B
PLEKHG1	0	1.05784	0.287	0.029	0	B
HLA-DPA1	0	1.0513	0.966	0.6	0	B
HLA-DRB6	0	1.01863	0.932	0.536	0	B
CR1	0	1.01016	0.261	0.021	0	B
HLA-DRB5	0	0.991183	0.95	0.575	0	B
HLA-DRB1	0	0.975126	0.967	0.625	0	B
HLA-DPB1	0	0.966828	0.95	0.605	0	B
IGHGP	0	0.895139	0.353	0.027	0	B
IGHG4	0	0.818711	0.338	0.029	0	B
CD37	0	0.810021	0.962	0.708	0	B
CD74	0	0.613273	0.999	0.933	0	B
LAT2	3.89e-297	1.42452	0.475	0.126	1.78e-292	B
IGHG1	0	2.78028	0.68	0.099	0	Plasma cell
IGJ	0	2.71312	0.746	0.07	0	Plasma cell
IGHG2	0	2.58172	0.609	0.046	0	Plasma cell
IGLC1	0	2.57351	0.731	0.029	0	Plasma cell
IGHG3	0	2.56882	0.64	0.051	0	Plasma cell
IGHG4	0	2.41036	0.596	0.038	0	Plasma cell
IGHGP	0	2.37233	0.611	0.038	0	Plasma cell
DERL3	0	2.36546	0.682	0.036	0	Plasma cell
IGHA1	0	2.33503	0.578	0.039	0	Plasma cell
MZB1	0	2.28521	0.684	0.093	0	Plasma cell
IGLL5	0	2.25843	0.625	0.025	0	Plasma cell
AC096579.7	0	2.25193	0.684	0.091	0	Plasma cell
IGLC3	0	2.13333	0.483	0.048	0	Plasma cell
CD79A	0	2.0362	0.936	0.112	0	Plasma cell
TXNDC5	0	2.00859	0.627	0.045	0	Plasma cell
FCRL5	0	1.97937	0.667	0.042	0	Plasma cell
SDC1	0	1.83632	0.53	0.003	0	Plasma cell
POU2AF1	0	1.82963	0.799	0.088	0	Plasma cell
IGLV3-1	0	1.81892	0.377	0.008	0	Plasma cell
IGHA2	0	1.75029	0.439	0.023	0	Plasma cell
IGLV2-23	0	1.72612	0.311	0.004	0	Plasma cell
IGHV3-23	0	1.69425	0.325	0.019	0	Plasma cell
TNFRSF17	0	1.65209	0.4	0.008	0	Plasma cell
IGLC7	0	1.60912	0.364	0.014	0	Plasma cell
BLNK	0	1.60349	0.636	0.08	0	Plasma cell
FER1L4	0	1.5986	0.47	0.007	0	Plasma cell
IGHV3-7	0	1.56881	0.298	0.011	0	Plasma cell
CPNE5	0	1.55675	0.629	0.033	0	Plasma cell
COBLL1	0	1.54832	0.49	0.041	0	Plasma cell
IGLV2-11	0	1.53991	0.267	0.003	0	Plasma cell
IGHV3-21	0	1.48033	0.311	0.012	0	Plasma cell
RP11-689B22.2	0	1.42797	0.377	0.014	0	Plasma cell
IGHV3-48	0	1.408	0.287	0.009	0	Plasma cell
RP11-16E12.2	0	1.4023	0.336	0.003	0	Plasma cell
IGKV3OR2-268	0	1.38801	0.285	0.01	0	Plasma cell
RP11-290F5.1	0	1.35583	0.329	0.008	0	Plasma cell
AL928768.3	0	1.34955	0.3	0.011	0	Plasma cell
P2RX1	0	1.3462	0.428	0.037	0	Plasma cell
HID1	0	1.31735	0.353	0.007	0	Plasma cell
IGHV3OR16-9	0	1.2686	0.256	0.005	0	Plasma cell
IGHV3-11	0	1.26339	0.263	0.008	0	Plasma cell
PNOC	0	1.21411	0.329	0.02	0	Plasma cell
IGHV3-20	0	1.19876	0.263	0.004	0	Plasma cell
GNG7	0	1.18483	0.521	0.051	0	Plasma cell
RP11-731F5.2	0	1.12626	0.404	0.016	0	Plasma cell
TRAM2	0	1.12059	0.479	0.036	0	Plasma cell
IGHV3-74	0	1.11516	0.269	0.006	0	Plasma cell
PYCR1	0	1.11421	0.276	0.014	0	Plasma cell
IGHV3-53	0	1.10115	0.263	0.007	0	Plasma cell
KCNN3	0	1.08975	0.338	0.008	0	Plasma cell
RP11-498C9.13	0	1.07663	0.294	0.013	0	Plasma cell
PARM1	0	0.919776	0.325	0.017	0	Plasma cell
AC104699.1	0	0.915239	0.263	0.008	0	Plasma cell
IGLC2	1.26e-303	2.11511	0.439	0.044	5.8e-299	Plasma cell
SLC17A9	1.05e-301	1.54552	0.545	0.069	4.84e-297	Plasma cell
SPAG4	6.27e-301	1.49422	0.406	0.037	2.88e-296	Plasma cell
GAB1	3.03e-293	1.15917	0.389	0.034	1.39e-288	Plasma cell
IGKC	8.64e-293	2.46356	0.72	0.144	3.97e-288	Plasma cell
PRDX4	6.26e-275	1.91043	0.616	0.109	2.87e-270	Plasma cell
CD19	5.02e-265	1.47858	0.539	0.07	2.3e-260	Plasma cell
EAF2	2.72e-262	1.51258	0.512	0.069	1.25e-257	Plasma cell
DENND5B	5.31e-255	0.721278	0.296	0.022	2.44e-250	Plasma cell
SPATS2	1.61e-247	1.1924	0.408	0.045	7.37e-243	Plasma cell
TCF4	5.74e-241	1.3552	0.669	0.126	2.63e-236	Plasma cell
RP11-81H14.2	2.74e-239	1.22088	0.342	0.032	1.26e-234	Plasma cell
CLIC4	3.6e-232	1.20653	0.455	0.061	1.65e-227	Plasma cell
RALGPS2	1.15e-230	1.21138	0.453	0.057	5.27e-226	Plasma cell
MEF2C	2.32e-228	1.39964	0.618	0.114	1.06e-223	Plasma cell
ANKRD36BP2	2.53e-226	1.42944	0.426	0.059	1.16e-221	Plasma cell
RAB30	4.68e-224	1.59229	0.731	0.17	2.15e-219	Plasma cell
TPD52	5.2e-221	1.41095	0.673	0.135	2.39e-216	Plasma cell
PLCG2	3.57e-211	1.30939	0.66	0.135	1.64e-206	Plasma cell
FKBP11	9.7e-211	1.73809	0.664	0.164	4.45e-206	Plasma cell
FCRL2	1.59e-197	1.0113	0.311	0.031	7.3e-193	Plasma cell
PPAPDC1B	9e-192	1.52945	0.662	0.162	4.13e-187	Plasma cell
CHPF	3.7e-190	0.965799	0.329	0.037	1.7e-185	Plasma cell
SYVN1	7.69e-184	1.41509	0.717	0.191	3.53e-179	Plasma cell
KIAA0125	8.48e-184	1.21829	0.289	0.03	3.89e-179	Plasma cell
INSR	1.04e-182	0.659542	0.389	0.054	4.78e-178	Plasma cell
PDK1	1.17e-177	1.31661	0.598	0.137	5.35e-173	Plasma cell
CHST15	1.36e-174	0.869482	0.34	0.044	6.26e-170	Plasma cell
NCF1C	2.06e-173	1.11647	0.625	0.139	9.46e-169	Plasma cell
XBP1	1.25e-170	1.60177	0.642	0.184	5.72e-166	Plasma cell
MANEA	1.63e-161	1.05119	0.391	0.062	7.46e-157	Plasma cell
ITM2C	7.8e-156	1.39031	0.636	0.177	3.58e-151	Plasma cell
TRIB1	8.75e-156	1.09993	0.444	0.084	4.01e-151	Plasma cell
ADAM28	1.12e-152	1.25496	0.547	0.122	5.16e-148	Plasma cell
FKBP2	1.59e-152	1.46632	0.631	0.19	7.3e-148	Plasma cell
IGLV2-14	1.03e-151	1.57013	0.291	0.038	4.75e-147	Plasma cell
METTL7A	3.85e-151	0.953546	0.464	0.09	1.77e-146	Plasma cell
SEL1L3	2.48e-150	1.24473	0.804	0.282	1.14e-145	Plasma cell
CASP10	2.59e-149	1.06727	0.528	0.117	1.19e-144	Plasma cell
ANKRD28	1.7e-148	1.33076	0.567	0.143	7.81e-144	Plasma cell
SELM	1.7e-147	1.22751	0.468	0.091	7.78e-143	Plasma cell
CD79B	3.89e-146	1.30824	0.623	0.159	1.79e-141	Plasma cell
HLA-DOB	8.91e-146	1.24237	0.355	0.056	4.09e-141	Plasma cell
UBE2J1	9.66e-146	1.16746	0.684	0.209	4.43e-141	Plasma cell
SDF2L1	5.55e-145	1.37235	0.581	0.157	2.54e-140	Plasma cell
ST6GALNAC4	2.14e-142	1.217	0.503	0.114	9.82e-138	Plasma cell
MARCKS	1.91e-141	0.711376	0.411	0.074	8.75e-137	Plasma cell
CRELD2	9.04e-141	1.30532	0.492	0.114	4.15e-136	Plasma cell
ST6GAL1	1.53e-137	1.12569	0.894	0.395	7.02e-133	Plasma cell
C1QA	0	2.33235	0.911	0.011	0	TREM2+ TAM
C1QB	0	2.29459	0.865	0.013	0	TREM2+ TAM
C1QC	0	2.2458	0.885	0.009	0	TREM2+ TAM
CD14	0	2.07739	0.891	0.042	0	TREM2+ TAM
RP11-1143G9.4	0	1.9735	0.92	0.068	0	TREM2+ TAM
CD163	0	1.96808	0.852	0.029	0	TREM2+ TAM
FCER1G	0	1.94647	0.972	0.097	0	TREM2+ TAM
VSIG4	0	1.94498	0.774	0.014	0	TREM2+ TAM
LYZ	0	1.93729	0.933	0.072	0	TREM2+ TAM
TYROBP	0	1.89509	0.98	0.106	0	TREM2+ TAM
CST3	0	1.89503	0.955	0.085	0	TREM2+ TAM
CSF1R	0	1.88509	0.933	0.053	0	TREM2+ TAM
GPNMB	0	1.88291	0.751	0.016	0	TREM2+ TAM
CD68	0	1.87567	0.948	0.091	0	TREM2+ TAM
FCGR2A	0	1.86651	0.928	0.059	0	TREM2+ TAM
SERPINA1	0	1.85676	0.881	0.054	0	TREM2+ TAM
TGFBI	0	1.8537	0.926	0.084	0	TREM2+ TAM
AIF1	0	1.85013	0.944	0.084	0	TREM2+ TAM
SPP1	0	1.84724	0.603	0.02	0	TREM2+ TAM
APOC1	0	1.84217	0.636	0.006	0	TREM2+ TAM
CTSL	0	1.7955	0.844	0.049	0	TREM2+ TAM
TMEM176B	0	1.75053	0.66	0.019	0	TREM2+ TAM
LILRB4	0	1.72673	0.853	0.058	0	TREM2+ TAM
SLCO2B1	0	1.72523	0.718	0.012	0	TREM2+ TAM
PLAUR	0	1.7194	0.866	0.076	0	TREM2+ TAM
FCGR1A	0	1.69082	0.738	0.027	0	TREM2+ TAM
CXCL16	0	1.68879	0.855	0.057	0	TREM2+ TAM
GSN	0	1.68612	0.837	0.075	0	TREM2+ TAM
MS4A6A	0	1.67618	0.863	0.096	0	TREM2+ TAM
PLTP	0	1.67354	0.659	0.016	0	TREM2+ TAM
MSR1	0	1.6729	0.785	0.026	0	TREM2+ TAM
MS4A4A	0	1.66728	0.699	0.018	0	TREM2+ TAM
RNASE1	0	1.65256	0.481	0.008	0	TREM2+ TAM
FCGR3A	0	1.64794	0.889	0.097	0	TREM2+ TAM
FBP1	0	1.64317	0.69	0.037	0	TREM2+ TAM
CLEC7A	0	1.64298	0.866	0.065	0	TREM2+ TAM
APOE	0	1.63956	0.601	0.009	0	TREM2+ TAM
PILRA	0	1.63799	0.878	0.092	0	TREM2+ TAM
HCK	0	1.63523	0.837	0.053	0	TREM2+ TAM
FCGRT	0	1.62233	0.898	0.097	0	TREM2+ TAM
PLXDC2	0	1.60994	0.868	0.046	0	TREM2+ TAM
IFI30	0	1.60982	0.97	0.195	0	TREM2+ TAM
MS4A7	0	1.60107	0.779	0.044	0	TREM2+ TAM
IGSF6	0	1.59654	0.733	0.046	0	TREM2+ TAM
RNF130	0	1.58384	0.892	0.084	0	TREM2+ TAM
C3AR1	0	1.58291	0.777	0.049	0	TREM2+ TAM
S100A9	0	1.57573	0.686	0.045	0	TREM2+ TAM
CPVL	0	1.57473	0.725	0.046	0	TREM2+ TAM
STAB1	0	1.56597	0.664	0.027	0	TREM2+ TAM
LRP1	0	1.5524	0.902	0.048	0	TREM2+ TAM
MARCO	0	1.5325	0.532	0.02	0	TREM2+ TAM
SLC7A7	0	1.52909	0.759	0.046	0	TREM2+ TAM
HNMT	0	1.52389	0.668	0.017	0	TREM2+ TAM
TREM2	0	1.52072	0.538	0.004	0	TREM2+ TAM
TNFSF13	0	1.51781	0.72	0.053	0	TREM2+ TAM
SLC11A1	0	1.51762	0.711	0.041	0	TREM2+ TAM
LST1	0	1.51516	0.796	0.075	0	TREM2+ TAM
TREM1	0	1.51217	0.64	0.034	0	TREM2+ TAM
LILRA6	0	1.51073	0.813	0.048	0	TREM2+ TAM
PTAFR	0	1.51046	0.8	0.04	0	TREM2+ TAM
RASSF4	0	1.50896	0.809	0.072	0	TREM2+ TAM
FN1	0	1.50865	0.57	0.025	0	TREM2+ TAM
ALDH2	0	1.507	0.729	0.05	0	TREM2+ TAM
NCF2	0	1.48977	0.751	0.057	0	TREM2+ TAM
RAB31	0	1.48064	0.822	0.053	0	TREM2+ TAM
TMEM176A	0	1.47656	0.545	0.014	0	TREM2+ TAM
IL8	0	1.47428	0.564	0.038	0	TREM2+ TAM
LILRB2	0	1.46689	0.82	0.057	0	TREM2+ TAM
CYBB	0	1.46547	0.929	0.135	0	TREM2+ TAM
C5AR1	0	1.4596	0.779	0.036	0	TREM2+ TAM
OLR1	0	1.45819	0.67	0.026	0	TREM2+ TAM
F13A1	0	1.4579	0.584	0.022	0	TREM2+ TAM
LRRC25	0	1.45608	0.72	0.039	0	TREM2+ TAM
CD9	0	1.45477	0.622	0.039	0	TREM2+ TAM
LTBR	0	1.45288	0.699	0.034	0	TREM2+ TAM
GLUL	0	1.44809	0.931	0.175	0	TREM2+ TAM
C2	0	1.44023	0.536	0.016	0	TREM2+ TAM
TLR2	0	1.43914	0.774	0.038	0	TREM2+ TAM
CREG1	0	1.42752	0.776	0.07	0	TREM2+ TAM
NPC2	0	1.42717	0.965	0.188	0	TREM2+ TAM
CXCL2	0	1.42646	0.51	0.022	0	TREM2+ TAM
FPR3	0	1.42569	0.666	0.019	0	TREM2+ TAM
RIN2	0	1.42136	0.731	0.026	0	TREM2+ TAM
HK3	0	1.41835	0.653	0.03	0	TREM2+ TAM
DAB2	0	1.41485	0.64	0.02	0	TREM2+ TAM
TNFAIP2	0	1.41341	0.705	0.046	0	TREM2+ TAM
CD86	0	1.41202	0.759	0.066	0	TREM2+ TAM
SLC31A2	0	1.41136	0.722	0.056	0	TREM2+ TAM
FCGR2B	0	1.40997	0.718	0.064	0	TREM2+ TAM
RAB20	0	1.40897	0.633	0.029	0	TREM2+ TAM
SLAMF8	0	1.4033	0.679	0.042	0	TREM2+ TAM
MNDA	0	1.40187	0.69	0.048	0	TREM2+ TAM
C15orf48	0	1.39021	0.56	0.033	0	TREM2+ TAM
PLAU	0	1.38614	0.545	0.014	0	TREM2+ TAM
CTSH	0	1.37788	0.881	0.148	0	TREM2+ TAM
MRC1L1	0	1.3727	0.651	0.017	0	TREM2+ TAM
PMP22	0	1.37037	0.553	0.017	0	TREM2+ TAM
IFNGR2	0	1.36893	0.889	0.114	0	TREM2+ TAM
MPP1	0	1.36625	0.759	0.083	0	TREM2+ TAM
NPL	0	1.36312	0.616	0.031	0	TREM2+ TAM
FPR1	0	1.3581	0.62	0.04	0	TREM2+ TAM
SERPING1	0	1.35721	0.583	0.029	0	TREM2+ TAM
