# Supplementary material for: Identification of TREM2-positive tumor-associated macrophages in esophageal squamous cell carcinoma: implication for poor prognosis and immunotherapy modulation
Source: Front Immunol. 2023 Apr 28;14:1162032. doi: 10.3389/fimmu.2023.1162032 (PMC10175681; doi:10.3389/fimmu.2023.1162032)
Supplement: Supplementary file 11 [file Table_10.xlsx]

## Sheet: Sheet1
Supplementary Table S10. Publicly available datasets used in this study
Dataset	Samples	Data type	Description	URL
GSE160269	60 ESCC and 4 adjacent normal tissue samples	scRNA-seq	Training dataset	https://www.ncbi.nlm.nih.gov/geo/
GSE145370	7 ESCC and 7 adjacent normal tissue samples	scRNA-seq	Validating dataset	https://www.ncbi.nlm.nih.gov/geo/
GSE120575	32 metastatic melanoma samples treated with checkpoint therapy	scRNA-seq	Validating dataset	https://www.ncbi.nlm.nih.gov/geo/
GSE78220	29 melanoma patients treated with anti-PD1 therapy	RNA-seq	Validating dataset	https://www.ncbi.nlm.nih.gov/geo/
ESCC (TCGA)	80 TCGA ESCC samples	RNA-seq	Validating dataset	https://tcga-data.nci.nih.gov/tcga/
